# Supplementary material for: Multiplexed in situ hybridization reveals distinct lineage identities for major and minor vein initiation during maize leaf development
Source: Proc Natl Acad Sci U S A. 2024 Jul 3;121(28):e2402514121. doi: 10.1073/pnas.2402514121 (PMC11252972; doi:10.1073/pnas.2402514121)
Supplement: Supplementary file 2 — Dataset S01 (XLSX) [file pnas.2402514121.sd01.xlsx]

## Sheet: Summary
Sample	Stage	#Cells (unprocessed)
E1B2	P1	226
	P2	194
	P3	578
	P4	1048
	P5	1872
E1D2	P1	259
	P2	262
	P3	632
	P4	1154
	P5	1975
S1A1	P1	165
	P2	276
	P3	727
	P4	1276
	P5	1852
S1A2	P1	243
	P2	295
	P3	677
	P4	1172
	P5	1791
S1B1	P1	225
	P2	280
	P3	625
	P4	1222
	P5	1923
S1B2	P1	279
	P2	398
	P3	830
	P4	1459
	P5	2274

## Sheet: M-P1_Unprocessed_Fig. 2
Gene-ID	E1B2_M_P1_0	E1B2_M_P1_1	E1B2_M_P1_2	E1B2_M_P1_3	E1B2_M_P1_4	E1B2_M_P1_5	E1B2_M_P1_6	E1B2_M_P1_7	E1B2_M_P1_8	E1B2_M_P1_9	E1B2_M_P1_10	E1B2_M_P1_11	E1B2_M_P1_12	E1B2_M_P1_13	E1B2_M_P1_14	E1B2_M_P1_15	E1B2_M_P1_16	E1B2_M_P1_17	E1B2_M_P1_18	E1B2_M_P1_19	E1B2_M_P1_20	E1B2_M_P1_21	E1B2_M_P1_22	E1B2_M_P1_23	E1B2_M_P1_24	E1B2_M_P1_25	E1B2_M_P1_26	E1B2_M_P1_27	E1B2_M_P1_28	E1B2_M_P1_29	E1B2_M_P1_30	E1B2_M_P1_31	E1B2_M_P1_32	E1B2_M_P1_33	E1B2_M_P1_34	E1B2_M_P1_35	E1B2_M_P1_36	E1B2_M_P1_37	E1B2_M_P1_38	E1B2_M_P1_39	E1B2_M_P1_40	E1B2_M_P1_41	E1B2_M_P1_42	E1B2_M_P1_43	E1B2_M_P1_44	E1B2_M_P1_45	E1B2_M_P1_46	E1B2_M_P1_47	E1B2_M_P1_48
SHR1	0	0	0	0	0	0	0	0	0	0	0	0	0	0	0	0	0	0	0	0	0	0	0	0	0	0	0	0	0	0	0	0	0	0	0	0	0	0	0	0	0	0	0	0	0	0	0	0	0
SHR2	0	0	0	0	0	0	0	0	0	0	0	0	0	0	0	0	0	0	0	0	0	0	0	0	0	0	0	0	0	0	0	0	0	0	0	0	0	0	0	0	0	0	0	0	0	0	0	0	0
SCR1	0	0	0	0	0	0	0	0	0	0	0	0	0	0	0	0	0	0	0	0	0	0	0	0	0	0	0	0	0	0	0	0	0	0	0	0	0	0	0	0	0	0	0	0	0	0	0	0	0
TML1	0	0	0	0	0	0	0	0	0	0	0	0	0	0	0	0	0	0	0	0	0	0	0	0	0	0	0	0	0	0	0	0	0	0	0	0	0	0	0	0	0	0	0	0	0	0	0	0	0
TML2	0	0	0	0	0	0	0	1	0	0	0	0	0	0	0	1	1	0	0	1	1	0	0	0	0	0	0	0	0	0	0	0	0	0	0	0	0	0	0	2	0	0	0	0	0	1	0	0	1
PIN1a	0	0	0	0	0	0	0	0	0	0	0	0	0	0	0	1	0	0	0	0	0	1	0	0	0	0	1	0	0	0	0	2	0	0	1	0	2	0	0	0	0	3	4	0	0	0	0	2	0
SCR1h	0	0	0	0	0	0	0	0	0	0	0	0	0	0	1	0	0	1	0	1	0	0	0	0	0	0	0	0	0	0	0	0	0	0	0	0	0	0	0	1	1	0	0	0	0	0	1	1	0
SHR2h	0	0	0	0	0	0	0	0	0	0	0	0	0	0	0	0	0	0	0	0	0	0	0	0	0	0	0	0	0	0	0	0	0	0	0	0	0	0	0	0	0	0	0	0	0	0	0	0	0
RVN1	0	0	0	0	0	0	0	0	0	0	0	0	0	0	0	0	0	0	0	0	0	0	0	0	0	0	0	0	0	0	0	0	0	0	0	0	0	0	0	0	0	0	0	0	0	0	0	0	0
RVN1h	1	0	0	0	0	0	0	0	0	0	0	0	0	0	0	0	0	0	0	0	0	0	0	0	0	0	0	0	0	0	0	0	0	0	0	0	0	0	0	0	0	0	0	0	0	0	0	0	0
KN1	0	0	0	0	0	0	0	0	0	0	0	0	0	0	0	0	0	0	0	1	0	0	0	1	0	0	3	0	0	1	2	1	0	0	3	0	0	0	0	13	1	20	8	1	0	14	8	3	0
CYC3	0	1	0	0	0	0	1	0	0	0	0	0	0	0	4	0	0	2	0	0	0	1	5	1	1	0	0	0	0	0	0	0	0	0	0	0	0	0	0	0	0	0	0	0	0	0	0	0	0
CYC4	0	0	0	0	0	0	0	0	0	0	0	0	0	0	0	1	0	0	0	0	0	0	1	0	0	0	0	0	0	0	0	0	0	0	0	1	0	0	0	0	0	0	0	0	0	0	0	0	0
ANT4	0	0	0	0	1	0	1	0	0	0	0	1	0	4	0	0	0	1	2	0	0	0	1	0	0	1	0	4	0	0	0	0	0	0	0	1	0	0	0	0	0	0	0	0	0	0	0	0	0
PIN1d	0	0	0	0	0	0	0	0	0	0	0	0	0	0	0	0	0	0	0	0	0	0	0	0	0	0	0	0	0	0	0	0	0	0	0	0	0	0	0	0	0	0	0	0	0	0	0	0	0
LAX1	0	0	0	0	0	0	0	0	0	0	0	0	0	1	0	0	1	0	0	2	2	0	2	0	0	1	0	0	6	1	1	0	0	2	4	1	2	0	0	2	2	1	0	3	2	1	1	4	3
LAX2	0	0	0	0	0	0	0	0	0	0	0	0	0	0	0	0	0	0	0	0	0	0	0	0	0	0	0	0	0	0	0	0	0	0	0	1	0	0	0	0	0	0	0	0	0	0	0	0	0
LAX3	0	0	0	1	0	1	4	0	0	0	0	0	0	0	0	6	0	0	1	4	0	8	0	0	3	0	0	0	23	3	12	0	1	16	5	0	22	0	0	4	12	0	0	0	0	0	0	16	0
LAX5	0	0	0	0	0	0	0	0	0	0	0	0	0	0	0	0	0	0	0	0	0	0	0	1	0	0	0	0	0	0	0	0	0	0	0	0	0	0	0	0	0	0	0	0	0	0	0	0	0
HB52	0	0	1	0	0	0	2	1	2	0	0	0	0	1	1	0	0	0	0	3	1	1	1	0	2	1	3	0	2	1	2	1	0	1	0	1	3	0	0	3	1	0	1	2	0	1	0	1	2
ARF4	9	18	0	6	2	5	4	5	3	5	1	6	4	13	1	2	5	6	11	5	2	0	4	1	0	10	1	20	7	0	0	6	4	2	3	10	2	5	7	0	28	0	0	4	28	0	2	0	39
ARF29	0	2	0	0	0	0	0	0	0	0	0	0	1	0	1	0	0	1	0	0	0	0	0	1	0	0	1	0	0	0	0	0	0	0	0	1	0	3	0	0	0	0	0	0	0	0	0	0	1
ARF16	1	1	2	0	0	0	2	0	2	1	2	0	0	3	0	0	1	2	1	2	1	1	1	0	0	1	2	0	1	1	2	3	2	2	3	3	1	1	0	2	1	1	2	0	1	2	3	4	2
ARF34	2	8	8	1	2	2	13	6	2	5	10	7	4	4	9	1	1	2	4	9	7	6	5	5	2	3	4	9	6	4	4	5	10	3	11	5	10	6	1	1	7	9	2	8	8	2	1	10	7
ARF23	5	1	2	0	0	2	2	0	1	1	2	2	0	0	0	0	0	0	1	1	0	1	1	0	2	0	0	0	1	0	0	0	0	1	0	0	2	0	0	1	0	0	0	0	0	7	2	0	0
MYB67	0	0	0	0	0	2	0	1	0	0	0	0	0	0	0	0	0	0	0	0	0	0	0	0	0	0	0	0	0	0	0	0	0	0	0	0	0	0	0	0	0	0	0	0	0	0	0	0	0
CYC7	0	1	2	0	2	0	0	0	0	0	0	0	0	0	3	10	0	1	0	0	1	3	92	1	2	11	0	0	0	0	0	0	0	0	0	10	0	5	0	1	1	0	2	1	0	0	0	0	0
[truncated: 1,348 more columns]

## Sheet: M-P1_Norm_Scaled_Fig.2
Gene-ID	E1B2_M_P1_0	E1B2_M_P1_1	E1B2_M_P1_2	E1B2_M_P1_3	E1B2_M_P1_4	E1B2_M_P1_5	E1B2_M_P1_6	E1B2_M_P1_7	E1B2_M_P1_8	E1B2_M_P1_9	E1B2_M_P1_10	E1B2_M_P1_11	E1B2_M_P1_12	E1B2_M_P1_13	E1B2_M_P1_14	E1B2_M_P1_15	E1B2_M_P1_16	E1B2_M_P1_17	E1B2_M_P1_18	E1B2_M_P1_19	E1B2_M_P1_20	E1B2_M_P1_21	E1B2_M_P1_22	E1B2_M_P1_23	E1B2_M_P1_24	E1B2_M_P1_25	E1B2_M_P1_26	E1B2_M_P1_27	E1B2_M_P1_28	E1B2_M_P1_29	E1B2_M_P1_30	E1B2_M_P1_31	E1B2_M_P1_32	E1B2_M_P1_33	E1B2_M_P1_34	E1B2_M_P1_35	E1B2_M_P1_36	E1B2_M_P1_37	E1B2_M_P1_39	E1B2_M_P1_40	E1B2_M_P1_41	E1B2_M_P1_42	E1B2_M_P1_43	E1B2_M_P1_44	E1B2_M_P1_45	E1B2_M_P1_46	E1B2_M_P1_47	E1B2_M_P1_48	E1B2_M_P1_49
SHR2	-0.168578	-0.168578	-0.168578	-0.168578	-0.168578	-0.168578	-0.168578	-0.168578	-0.168578	-0.168578	-0.168578	-0.168578	-0.168578	-0.168578	-0.168578	-0.168578	-0.168578	-0.168578	-0.168578	-0.168578	-0.168578	-0.168578	-0.168578	-0.168578	-0.168578	-0.168578	-0.168578	-0.168578	-0.168578	-0.168578	-0.168578	-0.168578	-0.168578	-0.168578	-0.168578	-0.168578	-0.168578	-0.168578	-0.168578	-0.168578	-0.168578	-0.168578	-0.168578	-0.168578	-0.168578	-0.168578	-0.168578	-0.168578	-0.168578
TML2	-0.174817	-0.174817	-0.174817	-0.174817	-0.174817	-0.174817	-0.174817	4.21173	-0.174817	-0.174817	-0.174817	-0.174817	-0.174817	-0.174817	-0.174817	2.65141	6.52397	-0.174817	-0.174817	1.98063	3.92852	-0.174817	-0.174817	-0.174817	-0.174817	-0.174817	-0.174817	-0.174817	-0.174817	-0.174817	-0.174817	-0.174817	-0.174817	-0.174817	-0.174817	-0.174817	-0.174817	-0.174817	3.92852	-0.174817	-0.174817	-0.174817	-0.174817	-0.174817	2.05628	-0.174817	-0.174817	0.970793	-0.174817
PIN1a	-0.594317	-0.594317	-0.594317	-0.594317	-0.594317	-0.594317	-0.594317	-0.594317	-0.594317	-0.594317	-0.594317	-0.594317	-0.594317	-0.594317	-0.594317	-0.0202476	-0.594317	-0.594317	-0.594317	-0.594317	-0.594317	-0.0202476	-0.594317	-0.594317	-0.594317	-0.594317	0.239161	-0.594317	-0.594317	-0.594317	-0.594317	0.766354	-0.594317	-0.594317	-0.170855	-0.594317	-0.0202476	-0.594317	-0.594317	-0.594317	0.497694	1.87305	-0.594317	-0.594317	-0.594317	-0.594317	0.0207724	-0.594317	-0.594317
SCR1h	-0.278767	-0.278767	-0.278767	-0.278767	-0.278767	-0.278767	-0.278767	-0.278767	-0.278767	-0.278767	-0.278767	-0.278767	-0.278767	-0.278767	1.63832	-0.278767	-0.278767	2.10333	-0.278767	1.05331	-0.278767	-0.278767	-0.278767	-0.278767	-0.278767	-0.278767	-0.278767	-0.278767	-0.278767	-0.278767	-0.278767	-0.278767	-0.278767	-0.278767	-0.278767	-0.278767	-0.278767	-0.278767	1.00963	0.442217	-0.278767	-0.278767	-0.278767	-0.278767	-0.278767	1.84567	0.668087	-0.278767	-0.278767
RVN1	-0.154355	-0.154355	-0.154355	-0.154355	-0.154355	-0.154355	-0.154355	-0.154355	-0.154355	-0.154355	-0.154355	-0.154355	-0.154355	-0.154355	-0.154355	-0.154355	-0.154355	-0.154355	-0.154355	-0.154355	-0.154355	-0.154355	-0.154355	-0.154355	-0.154355	-0.154355	-0.154355	-0.154355	-0.154355	-0.154355	-0.154355	-0.154355	-0.154355	-0.154355	-0.154355	-0.154355	-0.154355	-0.154355	-0.154355	-0.154355	-0.154355	-0.154355	-0.154355	-0.154355	-0.154355	-0.154355	-0.154355	-0.154355	-0.154355
KN1	-0.693093	-0.693093	-0.693093	-0.693093	-0.693093	-0.693093	-0.693093	-0.693093	-0.693093	-0.693093	-0.693093	-0.693093	-0.693093	-0.693093	-0.693093	-0.693093	-0.693093	-0.693093	-0.693093	-0.507529	-0.693093	-0.693093	-0.693093	-0.216827	-0.693093	-0.693093	0.304864	-0.693093	-0.693093	-0.216827	-0.236695	-0.39715	-0.693093	-0.693093	-0.171402	-0.693093	-0.693093	-0.693093	1.27742	-0.592657	1.83913	1.23032	-0.412334	-0.693093	1.52627	1.31969	-0.30656	-0.693093	-0.39715
CYC3	-0.372814	0.440376	-0.372814	-0.372814	-0.372814	-0.372814	0.523089	-0.372814	-0.372814	-0.372814	-0.372814	-0.372814	-0.372814	-0.372814	4.44533	-0.372814	-0.372814	2.73979	-0.372814	-0.372814	-0.372814	0.801895	0.771374	1.9266	1.74244	-0.372814	-0.372814	-0.372814	-0.372814	-0.372814	-0.372814	-0.372814	-0.372814	-0.372814	-0.372814	-0.372814	-0.372814	-0.372814	-0.372814	-0.372814	-0.372814	-0.372814	-0.372814	-0.372814	-0.372814	-0.372814	-0.372814	-0.372814	-0.372814
CYC4	-0.326126	-0.326126	-0.326126	-0.326126	-0.326126	-0.326126	-0.326126	-0.326126	-0.326126	-0.326126	-0.326126	-0.326126	-0.326126	-0.326126	-0.326126	1.57061	-0.326126	-0.326126	-0.326126	-0.326126	-0.326126	-0.326126	0.0498184	-0.326126	-0.326126	-0.326126	-0.326126	-0.326126	-0.326126	-0.326126	-0.326126	-0.326126	-0.326126	-0.326126	-0.326126	0.947683	-0.326126	-0.326126	-0.326126	-0.326126	-0.326126	-0.326126	-0.326126	-0.326126	-0.326126	-0.326126	-0.326126	-0.326126	-0.326126
ANT4	-0.456111	-0.456111	-0.456111	-0.456111	2.48604	-0.456111	0.290856	-0.456111	-0.456111	-0.456111	-0.456111	0.879657	-0.456111	2.69689	-0.456111	-0.456111	-0.456111	0.879657	1.6439	-0.456111	-0.456111	-0.456111	-0.261983	-0.456111	-0.456111	0.317071	-0.456111	2.06474	-0.456111	-0.456111	-0.456111	-0.456111	-0.456111	-0.456111	-0.456111	0.201652	-0.456111	-0.456111	-0.456111	-0.456111	-0.456111	-0.456111	-0.456111	-0.456111	-0.456111	-0.456111	-0.456111	-0.456111	-0.456111
PIN1d	-0.508084	-0.508084	-0.508084	-0.508084	-0.508084	-0.508084	-0.508084	-0.508084	-0.508084	-0.508084	-0.508084	-0.508084	-0.508084	-0.508084	-0.508084	-0.508084	-0.508084	-0.508084	-0.508084	-0.508084	-0.508084	-0.508084	-0.508084	-0.508084	-0.508084	-0.508084	-0.508084	-0.508084	-0.508084	-0.508084	-0.508084	-0.508084	-0.508084	-0.508084	-0.508084	-0.508084	-0.508084	-0.508084	-0.508084	-0.508084	-0.508084	-0.508084	-0.508084	-0.508084	-0.508084	-0.508084	-0.508084	-0.508084	-0.508084
LAX1	-0.674538	-0.674538	-0.674538	-0.674538	-0.674538	-0.674538	-0.674538	-0.674538	-0.674538	-0.674538	-0.674538	-0.674538	-0.674538	-0.0499596	-0.674538	-0.674538	1.06911	-0.674538	-0.674538	0.429162	1.39683	-0.674538	-0.384191	-0.674538	-0.674538	-0.093799	-0.674538	-0.674538	1.35445	0.765445	0.0297966	-0.674538	-0.674538	0.508063	1.39683	-0.180491	0.0611104	-0.674538	0.393534	-0.0726766	-0.194813	-0.674538	1.75166	0.153103	-0.093799	0.22024	0.86605	0.204396	0.650118
LAX3	-0.559301	-0.559301	-0.559301	0.664276	-0.559301	0.272214	0.783002	-0.559301	-0.559301	-0.559301	-0.559301	-0.559301	-0.559301	-0.559301	-0.559301	1.94599	-0.559301	-0.559301	-0.0524495	0.783002	-0.559301	2.66271	-0.559301	-0.559301	1.7588	-0.559301	-0.559301	-0.559301	3.65283	1.94599	3.80231	-0.559301	0.0344833	4.27508	1.04208	-0.559301	3.65283	-0.559301	0.740944	1.52535	-0.559301	-0.559301	-0.559301	-0.559301	-0.559301	-0.559301	2.86346	-0.559301	4.2145
LAX5	-0.13523	-0.13523	-0.13523	-0.13523	-0.13523	-0.13523	-0.13523	-0.13523	-0.13523	-0.13523	-0.13523	-0.13523	-0.13523	-0.13523	-0.13523	-0.13523	-0.13523	-0.13523	-0.13523	-0.13523	-0.13523	-0.13523	-0.13523	9.749	-0.13523	-0.13523	-0.13523	-0.13523	-0.13523	-0.13523	-0.13523	-0.13523	-0.13523	-0.13523	-0.13523	-0.13523	-0.13523	-0.13523	-0.13523	-0.13523	-0.13523	-0.13523	-0.13523	-0.13523	-0.13523	-0.13523	-0.13523	-0.13523	-0.13523
HB52	-0.669186	-0.669186	-0.0225315	-0.669186	-0.669186	-0.669186	-0.000960643	0.0220996	1.15762	-0.669186	-0.669186	-0.669186	-0.669186	-0.291041	-0.180325	-0.669186	-0.669186	-0.669186	-0.669186	0.317151	-0.0225315	-0.223794	-0.580907	-0.669186	0.875353	-0.317583	1.15762	-0.669186	-0.242753	0.202639	0.16627	-0.127451	-0.669186	-0.304794	-0.669186	-0.370069	-0.00830914	-0.669186	0.28579	-0.485334	-0.669186	-0.155244	0.333617	-0.669186	-0.317583	-0.669186	-0.427737	-0.311303	0.132815
ARF4	2.32135	2.48689	-0.964767	3.36339	0.97894	1.72909	0.0345776	1.3971	1.0644	1.72909	-0.465616	1.49821	1.87928	2.17117	-0.587416	-0.291807	2.45244	1.49821	2.42477	0.265465	0.00326516	-0.964767	-0.695726	-0.291807	-0.964767	1.3971	-0.465616	2.69956	0.130781	-0.964767	-0.964767	1.26021	0.669532	-0.412092	-0.227623	1.08241	-0.62097	0.761062	-0.964767	2.26607	-0.964767	-0.964767	0.512885	3.22043	-0.964767	-0.149892	-0.964767	3.18045	-0.546602
ARF29	-0.244352	1.9197	-0.244352	-0.244352	-0.244352	-0.244352	-0.244352	-0.244352	-0.244352	-0.244352	-0.244352	-0.244352	3.51659	-0.244352	1.49726	-0.244352	-0.244352	1.9197	-0.244352	-0.244352	-0.244352	-0.244352	-0.244352	2.8616	-0.244352	-0.244352	2.05941	-0.244352	-0.244352	-0.244352	-0.244352	-0.244352	-0.244352	-0.244352	-0.244352	0.821278	-0.244352	4.74458	-0.244352	-0.244352	-0.244352	-0.244352	-0.244352	-0.244352	-0.244352	-0.244352	-0.244352	0.398836	-0.244352
ARF16	-0.167081	-0.508195	0.712048	-0.905994	-0.905994	-0.905994	-0.0438437	-0.905994	1.45096	0.128755	0.712048	-0.905994	-0.905994	0.505676	-0.905994	-0.905994	0.45605	0.616642	-0.275261	-0.0438437	-0.0716746	-0.331346	-0.792095	-0.905994	-0.905994	-0.452352	0.712048	-0.905994	-0.627974	0.218842	0.171919	1.08678	0.531872	0.0177892	0.326125	0.218842	-0.615477	-0.275261	-0.0716746	-0.668786	-0.531259	0.387831	-0.905994	-0.578699	-0.0140912	1.08678	0.297429	-0.44425	-0.207042
ARF34	-0.103528	0.933993	2.82793	-0.0427388	1.19515	0.294403	2.29887	2.17188	0.555557	2.0943	3.60091	2.22964	2.27431	0.191967	2.3099	-0.722547	-0.1579	-0.0427388	0.555557	1.37106	2.41585	1.10103	-0.733254	2.33892	0.294403	-0.191068	1.05678	1.10103	0.00193776	1.74062	0.351805	1.13775	3.15406	-0.1579	1.7612	0.17322	0.763889	1.29758	-0.830658	-0.00466742	1.04242	-0.206821	2.12296	0.59509	-0.495042	-0.633408	0.888661	-0.0240297	-0.880633
ARF23	2.40587	-0.219016	0.87219	-0.574749	-0.574749	1.2073	0.196231	-0.574749	0.527077	0.350579	0.87219	0.786873	-0.574749	-0.574749	-0.574749	-0.574749	-0.574749	-0.574749	-0.0107142	-0.182833	-0.574749	-0.060868	-0.472895	-0.574749	1.2073	-0.574749	-0.574749	-0.574749	-0.326128	-0.574749	-0.574749	-0.574749	-0.574749	-0.154324	-0.574749	-0.574749	-0.060868	-0.574749	-0.195685	-0.574749	-0.574749	-0.574749	-0.574749	-0.574749	2.00489	0.643263	-0.574749	-0.574749	0.0502909
MYB67	-0.256185	-0.256185	-0.256185	-0.256185	-0.256185	4.16292	-0.256185	1.72166	-0.256185	-0.256185	-0.256185	-0.256185	-0.256185	-0.256185	-0.256185	-0.256185	-0.256185	-0.256185	-0.256185	-0.256185	-0.256185	-0.256185	-0.256185	-0.256185	-0.256185	-0.256185	-0.256185	-0.256185	-0.256185	-0.256185	-0.256185	-0.256185	-0.256185	-0.256185	-0.256185	-0.256185	-0.256185	-0.256185	-0.256185	-0.256185	-0.256185	-0.256185	-0.256185	-0.256185	-0.256185	-0.256185	-0.256185	-0.256185	-0.256185
CYC7	-0.532555	-0.331685	0.284478	-0.532555	1.10796	-0.532555	-0.532555	-0.532555	-0.532555	-0.532555	-0.532555	-0.532555	-0.532555	-0.532555	0.379776	1.91335	-0.532555	-0.136813	-0.532555	-0.532555	-0.111264	0.301909	3.35551	0.0354334	0.473702	1.63046	-0.532555	-0.532555	-0.532555	-0.532555	-0.532555	-0.532555	-0.532555	-0.532555	-0.532555	1.19529	-0.532555	0.924069	-0.318511	-0.412776	-0.532555	0.120765	-0.197725	-0.532555	-0.532555	-0.532555	-0.532555	-0.532555	-0.532555
[truncated: 1,205 more columns]

## Sheet: P2_Unprocessed_Fig.4
Gene-ID	E1B2_P2_0	E1B2_P2_1	E1B2_P2_2	E1B2_P2_3	E1B2_P2_4	E1B2_P2_5	E1B2_P2_6	E1B2_P2_7	E1B2_P2_8	E1B2_P2_9	E1B2_P2_10	E1B2_P2_11	E1B2_P2_12	E1B2_P2_13	E1B2_P2_14	E1B2_P2_15	E1B2_P2_16	E1B2_P2_17	E1B2_P2_18	E1B2_P2_19	E1B2_P2_20	E1B2_P2_21	E1B2_P2_22	E1B2_P2_23	E1B2_P2_24	E1B2_P2_25	E1B2_P2_26	E1B2_P2_27	E1B2_P2_28	E1B2_P2_29	E1B2_P2_30	E1B2_P2_31	E1B2_P2_32	E1B2_P2_33	E1B2_P2_34	E1B2_P2_35	E1B2_P2_36	E1B2_P2_37	E1B2_P2_38	E1B2_P2_39	E1B2_P2_40	E1B2_P2_41	E1B2_P2_42	E1B2_P2_43	E1B2_P2_44	E1B2_P2_45	E1B2_P2_46	E1B2_P2_47	E1B2_P2_48
SHR1	0	0	0	0	0	0	0	0	0	0	0	0	0	0	0	0	0	0	0	1	0	0	0	0	0	0	0	0	0	0	0	0	0	0	0	0	0	0	0	0	0	0	0	0	0	0	0	0	0
SHR2	0	0	0	0	0	0	0	0	0	0	0	0	0	0	0	0	0	0	0	0	0	0	0	0	0	0	0	0	0	0	0	0	0	0	0	0	0	0	0	0	0	0	0	0	0	0	0	0	0
SCR1	0	0	0	0	0	0	0	0	0	0	0	0	0	0	0	0	0	0	0	0	0	0	0	0	0	0	0	0	0	0	0	0	0	0	0	0	0	0	0	0	0	0	0	0	0	0	0	0	0
TML1	0	0	0	0	0	0	0	0	0	0	0	0	0	0	0	0	0	0	0	0	0	0	0	0	0	0	0	0	0	0	0	0	0	0	0	0	0	0	3	0	0	0	0	0	0	0	0	0	0
TML2	1	0	1	0	0	0	0	0	0	0	0	0	0	0	0	0	2	0	0	0	0	0	0	0	0	0	0	0	1	0	0	1	0	0	1	0	0	0	2	0	0	0	0	0	0	0	0	0	0
PIN1a	0	0	0	0	0	0	0	0	0	0	0	0	0	0	0	0	0	0	0	3	0	2	0	1	0	0	0	0	0	1	0	0	1	0	0	0	0	0	0	0	0	3	0	0	4	0	0	0	0
SCR1h	0	0	0	0	0	0	0	0	0	0	0	0	0	0	0	0	0	0	0	0	0	0	0	0	0	1	0	0	1	0	0	0	0	0	0	0	1	1	3	0	0	0	0	0	0	0	0	4	0
SHR2h	0	0	0	0	0	0	0	0	0	0	0	0	0	0	0	0	0	0	0	0	0	0	0	0	0	0	0	0	0	0	0	0	0	0	0	0	0	0	0	0	0	0	0	0	0	0	0	0	0
RVN1	0	0	0	0	0	0	0	0	0	0	0	0	1	0	0	0	0	0	0	0	0	0	0	0	0	0	0	0	2	0	0	0	0	0	0	0	1	0	0	0	0	0	0	0	2	0	0	0	0
RVN1h	0	0	0	0	0	0	0	0	0	0	0	0	0	0	0	0	0	0	0	0	0	0	0	0	0	0	0	0	0	0	0	0	0	0	0	0	0	0	0	0	0	0	0	0	0	0	0	0	0
KN1	0	0	0	0	0	0	0	0	0	0	0	0	0	0	0	0	0	0	0	0	0	0	0	0	0	0	0	0	0	0	0	0	0	0	0	0	0	0	0	0	0	0	0	0	0	0	0	0	0
CYC3	0	0	0	0	3	0	0	0	0	0	0	1	0	5	0	0	0	0	1	1	0	0	0	0	0	0	1	0	0	0	0	1	0	0	0	0	0	0	0	0	1	0	0	0	0	0	0	0	0
CYC4	0	0	0	0	2	0	0	0	0	0	0	0	0	4	0	0	0	0	0	1	0	0	0	0	0	0	0	0	0	0	0	1	0	0	0	0	0	0	0	0	0	0	0	0	0	0	0	0	0
ANT4	0	0	0	0	0	0	1	0	0	0	0	5	0	5	0	0	0	0	0	10	0	5	1	6	0	4	0	2	4	0	0	0	1	0	0	0	1	2	3	0	0	5	1	1	2	0	1	1	0
PIN1d	0	0	0	0	0	0	0	0	0	0	0	0	0	0	0	0	0	0	0	0	0	0	0	0	0	0	0	0	0	0	0	0	0	0	0	0	0	0	0	0	0	0	0	0	0	0	0	0	0
LAX1	0	0	0	0	0	0	1	0	1	7	4	1	2	5	3	3	1	0	0	1	0	5	1	0	0	3	0	0	4	0	0	1	1	0	4	0	1	3	4	0	0	2	2	1	3	0	0	0	1
LAX2	0	0	0	0	0	0	0	0	0	0	1	0	0	0	0	0	0	0	0	0	0	0	0	0	0	0	0	1	0	0	0	0	0	0	0	0	0	0	0	0	0	0	0	0	0	0	0	0	0
LAX3	0	1	0	0	0	2	0	0	0	0	0	0	0	0	0	0	0	0	0	0	0	0	0	0	0	0	0	0	0	0	0	0	0	0	0	0	0	0	0	0	0	0	0	0	0	0	0	0	0
LAX5	0	0	0	0	0	0	0	0	0	0	0	0	0	0	0	0	0	0	0	1	0	0	0	0	0	0	0	0	0	0	0	0	0	0	0	0	0	0	0	0	0	0	0	0	0	0	0	0	0
HB52	0	1	3	1	0	1	1	1	0	2	3	0	2	1	0	0	0	0	0	1	0	3	0	0	3	2	1	5	1	1	1	0	1	0	2	2	0	1	3	2	3	2	3	1	3	2	1	0	3
ARF4	0	0	0	0	0	5	3	0	1	0	0	3	1	6	3	7	0	10	3	2	0	4	4	5	2	3	6	1	4	2	0	0	2	0	1	0	3	0	4	2	0	4	10	6	1	0	2	2	1
ARF29	0	0	0	0	0	0	0	0	0	0	0	0	0	0	0	2	0	0	0	0	0	0	0	1	0	0	0	0	0	0	0	0	0	0	0	0	0	0	0	0	0	0	0	0	0	0	0	0	0
ARF16	0	0	0	0	2	1	0	1	0	1	1	2	0	1	0	0	0	0	5	5	0	1	2	2	0	0	1	0	1	3	0	2	0	0	2	0	1	3	0	2	2	1	0	0	2	0	1	1	0
ARF34	3	1	2	3	6	6	3	6	8	10	5	2	6	6	7	4	0	6	3	6	0	7	2	2	4	1	0	3	6	4	0	2	1	0	8	6	3	7	8	5	5	7	5	0	3	1	4	6	0
ARF23	0	0	0	0	1	1	0	2	0	0	2	0	0	1	2	0	3	2	1	0	0	1	0	0	0	0	1	0	0	0	0	0	0	0	1	2	0	0	0	0	2	0	0	0	1	0	0	0	0
MYB67	0	0	0	0	0	0	0	0	0	0	0	0	0	0	0	0	0	0	0	0	0	0	0	0	1	0	0	0	0	0	0	0	0	0	0	0	0	0	0	0	1	0	0	0	0	0	0	2	0
CYC7	0	0	0	0	21	2	1	3	1	5	1	10	0	72	4	1	1	0	57	1	0	0	0	0	3	11	1	0	1	0	3	42	0	0	0	10	0	1	14	0	1	8	0	0	3	1	0	0	2
[truncated: 1,656 more columns]

## Sheet: P2_Norm_Scaled_Fig.4
Gene-ID	E1B2_P2_1	E1B2_P2_2	E1B2_P2_4	E1B2_P2_5	E1B2_P2_6	E1B2_P2_7	E1B2_P2_8	E1B2_P2_9	E1B2_P2_10	E1B2_P2_11	E1B2_P2_12	E1B2_P2_13	E1B2_P2_14	E1B2_P2_15	E1B2_P2_16	E1B2_P2_17	E1B2_P2_18	E1B2_P2_19	E1B2_P2_21	E1B2_P2_22	E1B2_P2_23	E1B2_P2_24	E1B2_P2_25	E1B2_P2_26	E1B2_P2_27	E1B2_P2_28	E1B2_P2_29	E1B2_P2_31	E1B2_P2_32	E1B2_P2_34	E1B2_P2_35	E1B2_P2_36	E1B2_P2_37	E1B2_P2_38	E1B2_P2_39	E1B2_P2_40	E1B2_P2_41	E1B2_P2_42	E1B2_P2_43	E1B2_P2_44	E1B2_P2_45	E1B2_P2_46	E1B2_P2_47	E1B2_P2_48	E1B2_P2_51	E1B2_P2_52	E1B2_P2_53	E1B2_P2_54	E1B2_P2_55
SHR1	-0.290153	-0.290153	-0.290153	-0.290153	-0.290153	-0.290153	-0.290153	-0.290153	-0.290153	-0.290153	-0.290153	-0.290153	-0.290153	-0.290153	-0.290153	-0.290153	-0.290153	0.727279	-0.290153	-0.290153	-0.290153	-0.290153	-0.290153	-0.290153	-0.290153	-0.290153	-0.290153	-0.290153	-0.290153	-0.290153	-0.290153	-0.290153	-0.290153	-0.290153	-0.290153	-0.290153	-0.290153	-0.290153	-0.290153	-0.290153	-0.290153	-0.290153	-0.290153	-0.290153	-0.290153	-0.290153	-0.290153	-0.290153	-0.290153
SHR2	-0.313878	-0.313878	-0.313878	-0.313878	-0.313878	-0.313878	-0.313878	-0.313878	-0.313878	-0.313878	-0.313878	-0.313878	-0.313878	-0.313878	-0.313878	-0.313878	-0.313878	-0.313878	-0.313878	-0.313878	-0.313878	-0.313878	-0.313878	-0.313878	-0.313878	-0.313878	-0.313878	-0.313878	-0.313878	-0.313878	-0.313878	-0.313878	-0.313878	-0.313878	-0.313878	-0.313878	-0.313878	-0.313878	-0.313878	-0.313878	-0.313878	-0.313878	-0.313878	-0.313878	-0.313878	-0.313878	-0.313878	-0.313878	-0.313878
SCR1	-0.204936	-0.204936	-0.204936	-0.204936	-0.204936	-0.204936	-0.204936	-0.204936	-0.204936	-0.204936	-0.204936	-0.204936	-0.204936	-0.204936	-0.204936	-0.204936	-0.204936	-0.204936	-0.204936	-0.204936	-0.204936	-0.204936	-0.204936	-0.204936	-0.204936	-0.204936	-0.204936	-0.204936	-0.204936	-0.204936	-0.204936	-0.204936	-0.204936	-0.204936	-0.204936	-0.204936	-0.204936	-0.204936	-0.204936	-0.204936	-0.204936	-0.204936	-0.204936	-0.204936	-0.204936	-0.204936	-0.204936	-0.204936	-0.204936
TML1	-0.318154	-0.318154	-0.318154	-0.318154	-0.318154	-0.318154	-0.318154	-0.318154	-0.318154	-0.318154	-0.318154	-0.318154	-0.318154	-0.318154	-0.318154	-0.318154	-0.318154	-0.318154	-0.318154	-0.318154	-0.318154	-0.318154	-0.318154	-0.318154	-0.318154	-0.318154	-0.318154	-0.318154	-0.318154	-0.318154	-0.318154	-0.318154	-0.318154	1.28832	-0.318154	-0.318154	-0.318154	-0.318154	-0.318154	-0.318154	-0.318154	-0.318154	-0.318154	-0.318154	-0.318154	-0.318154	-0.318154	-0.318154	-0.318154
TML2	-0.162885	10	-0.162885	-0.162885	-0.162885	-0.162885	-0.162885	-0.162885	-0.162885	-0.162885	-0.162885	-0.162885	-0.162885	-0.162885	10	-0.162885	-0.162885	-0.162885	-0.162885	-0.162885	-0.162885	-0.162885	-0.162885	-0.162885	-0.162885	2.45064	-0.162885	1.15669	-0.162885	3.25511	-0.162885	-0.162885	-0.162885	2.79922	-0.162885	-0.162885	-0.162885	-0.162885	-0.162885	-0.162885	-0.162885	-0.162885	-0.162885	-0.162885	-0.162885	5.17087	-0.162885	-0.162885	-0.162885
PIN1a	-0.511192	-0.511192	-0.511192	-0.511192	-0.511192	-0.511192	-0.511192	-0.511192	-0.511192	-0.511192	-0.511192	-0.511192	-0.511192	-0.511192	-0.511192	-0.511192	-0.511192	0.711478	0.458285	-0.511192	0.291989	-0.511192	-0.511192	-0.511192	-0.511192	-0.511192	0.711478	-0.511192	1.36517	-0.511192	-0.511192	-0.511192	-0.511192	-0.511192	-0.511192	-0.511192	0.748024	-0.511192	-0.511192	1.65491	-0.511192	-0.511192	-0.511192	-0.511192	-0.511192	0.613556	-0.511192	-0.511192	1.65491
SCR1h	-0.397244	-0.397244	-0.397244	-0.397244	-0.397244	-0.397244	-0.397244	-0.397244	-0.397244	-0.397244	-0.397244	-0.397244	-0.397244	-0.397244	-0.397244	-0.397244	-0.397244	-0.397244	-0.397244	-0.397244	-0.397244	-0.397244	0.550187	-0.397244	-0.397244	0.550187	-0.397244	-0.397244	-0.397244	-0.397244	-0.397244	1.70464	0.908825	1.19606	-0.397244	-0.397244	-0.397244	-0.397244	-0.397244	-0.397244	-0.397244	-0.397244	4.9931	-0.397244	-0.397244	-0.397244	-0.397244	-0.397244	-0.397244
RVN1	-0.333135	-0.333135	-0.333135	-0.333135	-0.333135	-0.333135	-0.333135	-0.333135	-0.333135	-0.333135	2.14497	-0.333135	-0.333135	-0.333135	-0.333135	-0.333135	-0.333135	-0.333135	-0.333135	-0.333135	-0.333135	-0.333135	-0.333135	-0.333135	-0.333135	2.04956	-0.333135	-0.333135	-0.333135	-0.333135	-0.333135	2.36071	-0.333135	-0.333135	-0.333135	-0.333135	-0.333135	-0.333135	-0.333135	2.14497	-0.333135	-0.333135	-0.333135	-0.333135	-0.333135	-0.333135	-0.333135	-0.333135	-0.333135
CYC3	-0.494259	-0.494259	1.1513	-0.494259	-0.494259	-0.494259	-0.494259	-0.494259	-0.494259	0.322575	-0.494259	0.428009	-0.494259	-0.494259	-0.494259	-0.494259	-0.210429	0.103089	-0.494259	-0.494259	-0.494259	-0.494259	-0.494259	1.24681	-0.494259	-0.494259	-0.494259	-0.0980152	-0.494259	-0.494259	-0.494259	-0.494259	-0.494259	-0.494259	-0.494259	0.797135	-0.494259	-0.494259	-0.494259	-0.494259	-0.494259	-0.494259	-0.494259	-0.494259	-0.494259	1.10737	-0.494259	-0.494259	2.59025
CYC4	-0.367014	-0.367014	1.76895	-0.367014	-0.367014	-0.367014	-0.367014	-0.367014	-0.367014	-0.367014	-0.367014	1.05676	-0.367014	-0.367014	-0.367014	-0.367014	-0.367014	0.780461	-0.367014	-0.367014	-0.367014	-0.367014	-0.367014	-0.367014	-0.367014	-0.367014	-0.367014	0.39415	-0.367014	-0.367014	-0.367014	-0.367014	-0.367014	-0.367014	-0.367014	-0.367014	-0.367014	-0.367014	-0.367014	-0.367014	-0.367014	-0.367014	-0.367014	-0.367014	-0.367014	-0.367014	-0.367014	-0.367014	-0.367014
ANT4	-0.799665	-0.799665	-0.799665	-0.799665	0.333706	-0.799665	-0.799665	-0.799665	-0.799665	1.45069	-0.799665	-0.251577	-0.799665	-0.799665	-0.799665	-0.799665	-0.799665	2.3479	1.15413	0.333706	2.79488	-0.799665	0.965256	-0.799665	1.0334	0.965256	-0.799665	-0.799665	0.78821	-0.799665	-0.799665	0.235022	0.453219	-0.0153326	-0.799665	-0.799665	0.926752	-0.246477	0.453219	0.152155	-0.799665	0.453219	-0.0787536	-0.799665	-0.799665	0.152155	0.658248	3.5731	1.0334
PIN1d	-0.570988	-0.570988	-0.570988	-0.570988	-0.570988	-0.570988	-0.570988	-0.570988	-0.570988	-0.570988	-0.570988	-0.570988	-0.570988	-0.570988	-0.570988	-0.570988	-0.570988	-0.570988	-0.570988	-0.570988	-0.570988	-0.570988	-0.570988	-0.570988	-0.570988	-0.570988	-0.570988	-0.570988	-0.570988	-0.570988	-0.570988	-0.570988	-0.570988	-0.570988	-0.570988	-0.570988	-0.570988	-0.570988	-0.570988	-0.570988	-0.570988	-0.570988	-0.570988	-0.570988	-0.570988	-0.570988	-0.570988	-0.570988	-0.570988
LAX1	-0.789409	-0.789409	-0.789409	-0.789409	0.168803	-0.789409	0.0853696	1.69243	1.33501	-0.379001	0.760362	-0.326027	0.684486	0.844493	0.553064	-0.789409	-0.789409	-0.489279	0.86243	0.168803	-0.789409	-0.789409	0.349954	-0.789409	-0.789409	0.702748	-0.789409	-0.590321	0.553064	1.13139	-0.789409	0.0853696	0.760362	0.0853696	-0.789409	-0.789409	-0.179913	0.125186	0.269845	0.394736	-0.789409	-0.789409	-0.789409	0.553064	-0.789409	-0.789409	0.0488773	-0.789409	-0.789409
LAX2	-0.184097	-0.184097	-0.184097	-0.184097	-0.184097	-0.184097	-0.184097	-0.184097	3.70102	-0.184097	-0.184097	-0.184097	-0.184097	-0.184097	-0.184097	-0.184097	-0.184097	-0.184097	-0.184097	-0.184097	-0.184097	-0.184097	-0.184097	-0.184097	5.25648	-0.184097	-0.184097	-0.184097	-0.184097	-0.184097	-0.184097	-0.184097	-0.184097	-0.184097	-0.184097	-0.184097	-0.184097	-0.184097	-0.184097	-0.184097	-0.184097	-0.184097	-0.184097	-0.184097	-0.184097	-0.184097	-0.184097	-0.184097	-0.184097
LAX3	10	-0.165057	-0.165057	4.31017	-0.165057	-0.165057	-0.165057	-0.165057	-0.165057	-0.165057	-0.165057	-0.165057	-0.165057	-0.165057	-0.165057	-0.165057	-0.165057	-0.165057	-0.165057	-0.165057	-0.165057	-0.165057	-0.165057	-0.165057	-0.165057	-0.165057	-0.165057	-0.165057	-0.165057	-0.165057	-0.165057	-0.165057	-0.165057	-0.165057	-0.165057	-0.165057	-0.165057	-0.165057	-0.165057	-0.165057	-0.165057	-0.165057	-0.165057	-0.165057	-0.165057	-0.165057	-0.165057	-0.165057	-0.165057
LAX5	-0.0887934	-0.0887934	-0.0887934	-0.0887934	-0.0887934	-0.0887934	-0.0887934	-0.0887934	-0.0887934	-0.0887934	-0.0887934	-0.0887934	-0.0887934	-0.0887934	-0.0887934	-0.0887934	-0.0887934	7.41049	-0.0887934	-0.0887934	-0.0887934	-0.0887934	-0.0887934	-0.0887934	-0.0887934	-0.0887934	-0.0887934	-0.0887934	-0.0887934	-0.0887934	-0.0887934	-0.0887934	-0.0887934	-0.0887934	-0.0887934	-0.0887934	-0.0887934	-0.0887934	-0.0887934	-0.0887934	-0.0887934	-0.0887934	-0.0887934	-0.0887934	-0.0887934	-0.0887934	-0.0887934	-0.0887934	-0.0887934
HB52	1.46186	2.4424	-0.933076	-0.482969	-0.139623	-0.316131	-0.933076	-0.292379	0.419886	-0.933076	0.350221	-0.854907	-0.933076	-0.933076	-0.933076	-0.933076	-0.933076	-0.684551	-0.0857398	-0.933076	-0.933076	0.795512	-0.292379	-0.20871	1.96656	-0.606565	-0.20871	-0.933076	0.178567	-0.0998859	-0.139623	-0.933076	-0.482969	-0.383979	0.457641	0.584742	-0.428379	0.178567	-0.0559546	0.0474623	2.4424	-0.0559546	-0.933076	2.03623	0.584742	-0.933076	-0.238928	-0.0559546	-0.933076
ARF4	-0.714508	-0.714508	-0.714508	2.251	2.4596	-0.714508	0.338163	-0.714508	-0.714508	0.710441	0.253856	-0.0483901	1.05911	3.4574	-0.714508	4.63082	-0.206822	-0.00265057	0.900966	3.35616	2.40473	1.01674	0.656552	4.55201	0.253856	1.08109	1.30653	-0.714508	2.32592	-0.0939573	-0.714508	2.20309	-0.714508	0.338163	1.30653	-0.714508	0.710441	3.99727	5.4655	-0.22064	-0.714508	1.71322	0.710441	0.900966	-0.714508	-0.714508	3.28078	2.76589	1.15042
ARF29	-0.141352	-0.141352	-0.141352	-0.141352	-0.141352	-0.141352	-0.141352	-0.141352	-0.141352	-0.141352	-0.141352	-0.141352	-0.141352	10	-0.141352	-0.141352	-0.141352	-0.141352	-0.141352	-0.141352	6.10709	-0.141352	-0.141352	-0.141352	-0.141352	-0.141352	-0.141352	-0.141352	-0.141352	-0.141352	-0.141352	-0.141352	-0.141352	-0.141352	-0.141352	-0.141352	-0.141352	-0.141352	-0.141352	-0.141352	-0.141352	-0.141352	-0.141352	-0.141352	-0.141352	-0.141352	-0.141352	-0.141352	-0.141352
ARF16	-0.808886	-0.808886	-0.088346	-0.10783	-0.808886	0.152027	-0.808886	-0.300335	-0.0677481	0.228979	-0.808886	-0.687135	-0.808886	-0.808886	-0.808886	-0.808886	0.0857022	1.02039	-0.353879	1.55517	0.633309	-0.808886	-0.808886	0.319337	-0.808886	-0.300335	2.31812	-0.300335	-0.808886	0.488835	-0.808886	0.319337	1.18989	-0.808886	1.3572	0.814028	-0.409889	-0.808886	-0.808886	0.228979	-0.808886	0.557259	-0.0228038	-0.808886	1.55517	-0.808886	0.272272	-0.808886	-0.808886
ARF34	1.32581	1.32581	0.245668	1.32581	1.11457	2.09182	3.48564	1.7329	1.07673	-0.406643	2.30854	-0.61509	1.54254	0.688588	-1.07449	1.32581	-0.724354	0.319343	0.78733	0.446728	-0.146466	1.1638	-0.747245	-1.07449	0.78733	0.720313	1.51332	-0.747245	0.0396437	1.85743	1.11457	0.937668	1.66641	0.319343	2.0518	1.32581	0.576089	0.707486	-1.07449	-0.091754	0.78733	1.99365	1.58256	-1.07449	1.7329	-0.406643	0.566782	-0.195402	0.211682
ARF23	-0.436314	-0.436314	0.00925664	0.418851	-0.436314	1.82707	-0.436314	-0.436314	1.32291	-0.436314	-0.436314	-0.287799	1.14668	-0.436314	5.20511	1.23014	-0.211959	-0.436314	0.118715	-0.436314	-0.436314	-0.436314	-0.436314	0.939919	-0.436314	-0.436314	-0.436314	-0.436314	-0.436314	0.374977	1.07118	-0.436314	-0.436314	-0.436314	-0.436314	1.54335	-0.436314	-0.436314	-0.436314	0.209356	-0.436314	-0.436314	-0.436314	-0.436314	-0.436314	-0.436314	-0.436314	-0.436314	-0.436314
MYB67	-0.325936	-0.325936	-0.325936	-0.325936	-0.325936	-0.325936	-0.325936	-0.325936	-0.325936	-0.325936	-0.325936	-0.325936	-0.325936	-0.325936	-0.325936	-0.325936	-0.325936	-0.325936	-0.325936	-0.325936	-0.325936	1.24258	-0.325936	-0.325936	-0.325936	-0.325936	-0.325936	-0.325936	-0.325936	-0.325936	-0.325936	-0.325936	-0.325936	-0.325936	-0.325936	1.04004	-0.325936	-0.325936	-0.325936	-0.325936	-0.325936	-0.325936	2.16698	-0.325936	3.53296	-0.325936	-0.325936	-0.325936	-0.325936
CYC7	-0.807002	-0.807002	1.66981	-0.251775	-0.304738	0.287211	-0.348471	0.153792	-0.50579	1.0285	-0.807002	1.92456	0.199817	-0.50579	-0.103321	-0.807002	2.33216	-0.649683	-0.807002	-0.807002	-0.807002	0.287211	1.11459	-0.348471	-0.807002	-0.600317	-0.807002	2.40633	-0.807002	-0.807002	1.32971	-0.807002	-0.522079	0.648792	-0.807002	-0.466898	0.368915	-0.807002	-0.807002	-0.186311	0.368915	-0.807002	-0.807002	0.517369	-0.807002	1.61463	-0.807002	-0.807002	0.00533793
[truncated: 1,451 more columns]

## Sheet: P3_Unprocessed_Fig.5
Gene-ID	E1B2_P3_0	E1B2_P3_1	E1B2_P3_2	E1B2_P3_3	E1B2_P3_4	E1B2_P3_5	E1B2_P3_6	E1B2_P3_7	E1B2_P3_8	E1B2_P3_9	E1B2_P3_10	E1B2_P3_11	E1B2_P3_12	E1B2_P3_13	E1B2_P3_14	E1B2_P3_15	E1B2_P3_16	E1B2_P3_17	E1B2_P3_18	E1B2_P3_19	E1B2_P3_20	E1B2_P3_21	E1B2_P3_22	E1B2_P3_23	E1B2_P3_24	E1B2_P3_25	E1B2_P3_26	E1B2_P3_27	E1B2_P3_28	E1B2_P3_29	E1B2_P3_30	E1B2_P3_31	E1B2_P3_32	E1B2_P3_33	E1B2_P3_34	E1B2_P3_35	E1B2_P3_36	E1B2_P3_37	E1B2_P3_38	E1B2_P3_39	E1B2_P3_40	E1B2_P3_41	E1B2_P3_42	E1B2_P3_43	E1B2_P3_44	E1B2_P3_45	E1B2_P3_46	E1B2_P3_47	E1B2_P3_48
SHR1	0	0	0	0	0	0	0	0	0	0	0	0	0	0	0	0	0	0	0	0	0	0	3	0	0	2	0	0	0	0	2	0	0	0	0	1	0	0	0	0	0	2	0	0	0	0	0	0	0
SHR2	0	0	0	0	0	0	0	0	0	0	0	0	0	0	0	0	0	0	0	0	0	0	5	0	0	1	0	0	0	0	1	0	0	0	0	2	0	0	0	0	0	1	0	0	1	0	0	0	0
SCR1	0	0	0	0	0	0	0	0	0	0	0	0	0	0	0	0	0	0	0	0	0	0	0	0	0	0	0	0	0	0	0	0	0	0	0	0	0	0	0	0	0	0	0	0	0	0	0	0	0
TML1	0	0	0	0	0	0	0	0	0	0	0	0	0	0	0	0	0	0	0	0	0	0	0	0	1	0	1	0	0	0	0	2	0	0	0	0	0	0	0	0	0	0	0	0	0	1	0	0	0
TML2	0	0	0	0	0	0	0	0	0	1	0	0	0	0	1	0	0	0	0	0	0	0	0	0	0	0	1	0	0	1	0	0	0	1	0	0	0	0	0	0	0	0	0	0	0	0	0	0	0
PIN1a	0	0	0	0	0	0	0	0	0	0	0	0	0	0	0	0	0	0	1	0	0	0	2	0	0	1	0	0	0	0	1	6	0	0	0	1	0	0	0	0	0	0	0	0	1	0	0	1	0
SCR1h	1	0	0	0	0	1	0	0	0	0	0	0	1	1	0	0	0	0	0	0	1	1	0	0	0	0	0	0	2	0	0	1	0	0	1	0	0	0	0	0	1	0	1	0	3	0	3	0	2
SHR2h	0	0	0	0	0	0	0	0	0	0	0	0	0	0	0	0	0	0	0	0	0	0	0	0	0	1	0	0	0	0	0	0	0	0	0	0	0	0	0	0	0	0	0	0	0	0	0	0	0
RVN1	0	0	0	0	0	0	0	0	0	0	0	0	0	0	0	0	0	1	0	0	0	0	0	0	0	1	0	0	0	0	0	0	0	0	0	0	0	1	0	0	0	0	2	0	0	1	2	0	1
RVN1h	0	0	0	0	0	0	0	0	0	0	0	0	0	0	0	0	0	0	0	0	0	0	0	0	0	0	0	0	0	0	0	0	0	0	0	0	0	0	0	0	0	0	0	0	0	0	0	0	0
KN1	0	0	0	0	0	0	0	0	0	0	0	0	0	0	0	0	0	0	0	0	0	0	0	0	0	0	0	0	0	0	0	0	0	0	0	0	0	0	0	0	0	0	0	0	0	0	0	1	0
CYC3	0	0	1	3	0	0	0	0	0	5	0	0	0	1	0	0	0	2	0	2	0	1	0	0	0	1	1	0	0	0	0	7	0	2	1	0	0	6	0	0	0	0	0	0	1	0	0	0	2
CYC4	0	0	0	3	0	0	0	0	0	0	0	0	0	0	0	0	0	0	0	0	0	0	1	0	0	1	1	0	0	0	0	0	0	0	0	0	0	4	0	0	0	0	0	0	0	0	0	0	0
ANT4	0	0	0	0	0	0	0	0	0	0	0	0	4	1	0	1	0	1	1	0	0	0	2	0	3	2	0	0	1	0	1	1	4	0	1	1	1	0	0	0	1	0	0	1	1	6	1	0	0
PIN1d	0	0	0	0	0	0	0	0	0	0	0	0	0	0	0	0	0	0	0	0	0	0	0	0	0	0	0	0	0	0	0	0	0	0	0	0	0	0	0	0	0	0	0	0	0	0	0	0	0
LAX1	0	0	0	0	2	0	0	0	0	0	1	0	0	0	0	1	0	1	0	2	1	4	1	1	2	2	0	0	3	2	0	9	2	1	0	2	6	0	0	0	7	0	5	1	6	6	9	2	1
LAX2	0	0	0	0	0	0	0	0	0	0	0	0	0	0	0	0	0	0	0	0	0	0	0	0	0	0	0	0	0	0	0	0	0	0	0	0	0	0	0	0	0	0	0	0	0	0	0	0	0
LAX3	0	0	0	0	0	0	0	0	0	0	0	0	0	0	0	0	0	0	0	0	0	0	0	0	0	0	0	0	0	0	0	0	0	0	0	0	0	0	0	0	0	0	0	0	0	0	0	0	0
LAX5	0	0	0	0	0	0	0	0	0	0	0	0	0	0	0	0	0	0	0	0	0	0	0	0	0	0	0	0	0	0	0	0	0	0	0	0	0	0	0	0	0	0	0	0	0	0	0	0	0
HB52	0	3	0	2	0	2	1	0	0	1	0	1	1	2	0	1	0	0	0	0	3	0	2	0	0	1	0	1	0	1	0	0	0	0	0	2	2	1	0	1	0	0	0	0	1	4	0	3	1
ARF4	0	0	0	0	0	0	0	0	0	0	0	0	0	0	0	0	0	0	0	0	0	0	2	0	1	3	0	0	0	0	0	1	0	0	0	0	0	0	0	0	1	4	1	0	0	0	3	1	2
ARF29	0	0	0	0	0	0	0	0	0	0	0	0	0	0	0	0	0	0	0	0	0	0	0	0	0	0	0	0	0	0	0	0	0	0	0	0	0	0	0	0	0	0	0	1	0	0	0	0	0
ARF16	0	0	0	0	1	0	0	0	0	2	1	0	1	1	1	1	0	2	0	0	0	0	1	0	1	1	0	2	0	1	1	1	0	2	0	1	1	2	0	0	0	1	0	0	0	0	2	0	1
ARF34	4	4	0	1	3	1	0	0	0	6	1	0	4	3	0	0	0	2	0	0	4	3	2	3	5	5	0	0	1	2	0	5	1	1	1	2	3	4	0	0	3	4	1	2	5	8	9	1	4
ARF23	1	1	0	0	5	0	0	0	0	1	2	1	2	6	1	0	0	1	0	7	1	0	0	2	3	1	0	1	0	3	0	2	2	0	0	0	2	1	0	0	3	0	0	2	0	1	1	0	1
MYB67	0	1	1	1	0	0	0	0	0	0	0	0	0	0	0	0	0	0	0	4	2	0	0	0	0	0	0	6	0	0	0	1	0	0	0	0	0	0	0	0	0	0	0	0	0	0	0	0	0
CYC7	0	1	2	59	0	8	0	0	0	13	0	5	1	0	1	1	0	0	5	0	0	0	9	0	1	8	11	2	0	0	2	3	0	36	35	1	0	108	0	0	1	2	2	2	9	7	0	0	3
[truncated: 4,020 more columns]

## Sheet: P3_Norm_Scaled_Fig.5
Gene-ID	E1B2_P3_0	E1B2_P3_1	E1B2_P3_2	E1B2_P3_3	E1B2_P3_4	E1B2_P3_5	E1B2_P3_9	E1B2_P3_10	E1B2_P3_11	E1B2_P3_12	E1B2_P3_13	E1B2_P3_14	E1B2_P3_15	E1B2_P3_17	E1B2_P3_18	E1B2_P3_19	E1B2_P3_20	E1B2_P3_21	E1B2_P3_22	E1B2_P3_23	E1B2_P3_24	E1B2_P3_25	E1B2_P3_26	E1B2_P3_27	E1B2_P3_28	E1B2_P3_29	E1B2_P3_30	E1B2_P3_31	E1B2_P3_32	E1B2_P3_33	E1B2_P3_34	E1B2_P3_35	E1B2_P3_36	E1B2_P3_37	E1B2_P3_40	E1B2_P3_41	E1B2_P3_42	E1B2_P3_43	E1B2_P3_44	E1B2_P3_45	E1B2_P3_46	E1B2_P3_47	E1B2_P3_48	E1B2_P3_49	E1B2_P3_50	E1B2_P3_51	E1B2_P3_52	E1B2_P3_53	E1B2_P3_54
SHR1	-0.403781	-0.403781	-0.403781	-0.403781	-0.403781	-0.403781	-0.403781	-0.403781	-0.403781	-0.403781	-0.403781	-0.403781	-0.403781	-0.403781	-0.403781	-0.403781	-0.403781	-0.403781	1.63427	-0.403781	-0.403781	0.933114	-0.403781	-0.403781	-0.403781	-0.403781	4.36778	-0.403781	-0.403781	-0.403781	-0.403781	1.1809	-0.403781	-0.403781	-0.403781	2.45157	-0.403781	-0.403781	-0.403781	-0.403781	-0.403781	-0.403781	-0.403781	-0.403781	-0.403781	-0.199154	-0.403781	-0.403781	-0.403781
SHR2	-0.44099	-0.44099	-0.44099	-0.44099	-0.44099	-0.44099	-0.44099	-0.44099	-0.44099	-0.44099	-0.44099	-0.44099	-0.44099	-0.44099	-0.44099	-0.44099	-0.44099	-0.44099	2.07531	-0.44099	-0.44099	0.0772644	-0.44099	-0.44099	-0.44099	-0.44099	1.48166	-0.44099	-0.44099	-0.44099	-0.44099	1.89494	-0.44099	-0.44099	-0.44099	0.685225	-0.44099	-0.44099	0.131828	-0.44099	-0.44099	-0.44099	-0.44099	-0.44099	-0.44099	0.0232207	-0.44099	-0.44099	-0.44099
SCR1	-0.18122	-0.18122	-0.18122	-0.18122	-0.18122	-0.18122	-0.18122	-0.18122	-0.18122	-0.18122	-0.18122	-0.18122	-0.18122	-0.18122	-0.18122	-0.18122	-0.18122	-0.18122	-0.18122	-0.18122	-0.18122	-0.18122	-0.18122	-0.18122	-0.18122	-0.18122	-0.18122	-0.18122	-0.18122	-0.18122	-0.18122	-0.18122	-0.18122	-0.18122	-0.18122	-0.18122	-0.18122	-0.18122	-0.18122	-0.18122	-0.18122	-0.18122	-0.18122	-0.18122	-0.18122	-0.18122	-0.18122	-0.18122	-0.18122
TML1	-0.300631	-0.300631	-0.300631	-0.300631	-0.300631	-0.300631	-0.300631	-0.300631	-0.300631	-0.300631	-0.300631	-0.300631	-0.300631	-0.300631	-0.300631	-0.300631	-0.300631	-0.300631	-0.300631	-0.300631	1.12938	-0.300631	1.31402	-0.300631	-0.300631	-0.300631	-0.300631	0.950546	-0.300631	-0.300631	-0.300631	-0.300631	-0.300631	-0.300631	-0.300631	-0.300631	-0.300631	-0.300631	-0.300631	0.424589	-0.300631	-0.300631	-0.300631	-0.300631	-0.300631	-0.300631	-0.300631	-0.300631	-0.300631
TML2	-0.127684	-0.127684	-0.127684	-0.127684	-0.127684	-0.127684	2.11908	-0.127684	-0.127684	-0.127684	-0.127684	10	-0.127684	-0.127684	-0.127684	-0.127684	-0.127684	-0.127684	-0.127684	-0.127684	-0.127684	-0.127684	4.14949	-0.127684	-0.127684	6.18882	-0.127684	-0.127684	-0.127684	1.3959	-0.127684	-0.127684	-0.127684	-0.127684	-0.127684	-0.127684	-0.127684	-0.127684	-0.127684	-0.127684	-0.127684	-0.127684	-0.127684	-0.127684	-0.127684	-0.127684	-0.127684	-0.127684	-0.127684
PIN1a	-0.502088	-0.502088	-0.502088	-0.502088	-0.502088	-0.502088	-0.502088	-0.502088	-0.502088	-0.502088	-0.502088	-0.502088	-0.502088	-0.502088	1.30642	-0.502088	-0.502088	-0.502088	0.372	-0.502088	-0.502088	-0.0720947	-0.502088	-0.502088	-0.502088	-0.502088	1.09313	1.43602	-0.502088	-0.502088	-0.502088	0.501605	-0.502088	-0.502088	-0.502088	-0.502088	-0.502088	-0.502088	-0.0268233	-0.502088	-0.502088	1.09313	-0.502088	-0.502088	-0.502088	-0.116935	0.250531	-0.502088	-0.502088
SCR1h	2.37341	-0.465761	-0.465761	-0.465761	-0.465761	1.00848	-0.465761	-0.465761	-0.465761	0.804962	0.722921	-0.465761	-0.465761	-0.465761	-0.465761	-0.465761	1.00848	1.47479	-0.465761	-0.465761	-0.465761	-0.465761	-0.465761	-0.465761	4.16299	-0.465761	-0.465761	0.000546891	-0.465761	-0.465761	0.000546891	-0.465761	-0.465761	-0.465761	0.586993	-0.465761	1.00848	-0.465761	1.40889	-0.465761	1.28968	-0.465761	1.47479	1.99364	1.00848	-0.465761	0.0530952	-0.465761	-0.465761
SHR2h	-0.124958	-0.124958	-0.124958	-0.124958	-0.124958	-0.124958	-0.124958	-0.124958	-0.124958	-0.124958	-0.124958	-0.124958	-0.124958	-0.124958	-0.124958	-0.124958	-0.124958	-0.124958	-0.124958	-0.124958	-0.124958	2.08079	-0.124958	-0.124958	-0.124958	-0.124958	-0.124958	-0.124958	-0.124958	-0.124958	-0.124958	-0.124958	-0.124958	-0.124958	-0.124958	-0.124958	-0.124958	-0.124958	-0.124958	-0.124958	-0.124958	-0.124958	-0.124958	-0.124958	-0.124958	-0.124958	-0.124958	-0.124958	-0.124958
RVN1	-0.428316	-0.428316	-0.428316	-0.428316	-0.428316	-0.428316	-0.428316	-0.428316	-0.428316	-0.428316	-0.428316	-0.428316	-0.428316	1.45281	-0.428316	-0.428316	-0.428316	-0.428316	-0.428316	-0.428316	-0.428316	0.198306	-0.428316	-0.428316	-0.428316	-0.428316	-0.428316	-0.428316	-0.428316	-0.428316	-0.428316	-0.428316	-0.428316	-0.273516	-0.428316	-0.428316	2.61415	-0.428316	-0.428316	0.143809	0.845477	-0.428316	0.638805	-0.428316	-0.428316	-0.428316	-0.428316	-0.428316	1.45281
RVN1h	-0.14049	-0.14049	-0.14049	-0.14049	-0.14049	-0.14049	-0.14049	-0.14049	-0.14049	-0.14049	-0.14049	-0.14049	-0.14049	-0.14049	-0.14049	-0.14049	-0.14049	-0.14049	-0.14049	-0.14049	-0.14049	-0.14049	-0.14049	-0.14049	-0.14049	-0.14049	-0.14049	-0.14049	-0.14049	-0.14049	-0.14049	-0.14049	-0.14049	-0.14049	-0.14049	-0.14049	-0.14049	-0.14049	-0.14049	-0.14049	-0.14049	-0.14049	-0.14049	-0.14049	-0.14049	-0.14049	-0.14049	-0.14049	-0.14049
CYC3	-0.498462	-0.498462	3.59478	0.282233	-0.498462	-0.498462	2.41935	-0.498462	-0.498462	-0.498462	0.685404	-0.498462	-0.498462	2.84596	-0.498462	1.79748	-0.498462	1.43422	-0.498462	-0.498462	-0.498462	0.0839221	0.685404	-0.498462	-0.498462	-0.498462	-0.498462	2.52969	-0.498462	0.33548	-0.0340433	-0.498462	-0.498462	0.348314	-0.498462	-0.498462	-0.498462	-0.498462	0.145238	-0.498462	-0.498462	-0.498462	1.43422	-0.498462	-0.498462	0.19383	0.0182921	1.03105	-0.498462
CYC4	-0.358074	-0.358074	-0.358074	0.917601	-0.358074	-0.358074	-0.358074	-0.358074	-0.358074	-0.358074	-0.358074	-0.358074	-0.358074	-0.358074	-0.358074	-0.358074	-0.358074	-0.358074	0.624763	-0.358074	-0.358074	0.593557	1.57639	-0.358074	-0.358074	-0.358074	-0.358074	-0.358074	-0.358074	-0.358074	-0.358074	-0.358074	-0.358074	0.571422	-0.358074	-0.358074	-0.358074	-0.358074	-0.358074	-0.358074	-0.358074	-0.358074	-0.358074	-0.358074	-0.358074	0.773149	-0.358074	-0.358074	-0.358074
ANT4	-0.747786	-0.747786	-0.747786	-0.747786	-0.747786	-0.747786	-0.747786	-0.747786	-0.747786	2.39679	0.0597528	-0.747786	1.53351	0.444783	0.923027	-0.747786	-0.747786	-0.747786	0.0597528	-0.747786	1.28573	0.0345005	-0.747786	-0.747786	0.923027	-0.747786	0.725975	-0.430997	3.85337	-0.747786	-0.430997	0.179491	0.0597528	-0.747786	-0.0325909	-0.747786	-0.747786	0.570538	-0.308706	1.28573	-0.337503	-0.747786	-0.747786	0.923027	-0.747786	-0.27556	-0.395298	-0.747786	-0.747786
PIN1d	-0.455414	-0.455414	-0.455414	-0.455414	-0.455414	-0.455414	-0.455414	-0.455414	-0.455414	-0.455414	-0.455414	-0.455414	-0.455414	-0.455414	-0.455414	-0.455414	-0.455414	-0.455414	-0.455414	-0.455414	-0.455414	-0.455414	-0.455414	-0.455414	-0.455414	-0.455414	-0.455414	-0.455414	-0.455414	-0.455414	-0.455414	-0.455414	-0.455414	-0.455414	-0.455414	-0.455414	-0.455414	-0.455414	-0.455414	-0.455414	-0.455414	-0.455414	-0.455414	-0.455414	-0.455414	-0.455414	-0.455414	-0.455414	-0.455414
LAX1	-0.785792	-0.785792	-0.785792	-0.785792	0.837679	-0.785792	-0.785792	0.986052	-0.785792	-0.785792	-0.785792	-0.785792	0.986052	0.140455	-0.785792	0.430573	-0.00791829	2.78784	-0.467133	0.712281	0.295125	-0.178205	-0.785792	-0.785792	2.68046	0.986052	-0.785792	1.2321	1.16437	-0.562375	-0.785792	0.604896	2.48412	-0.785792	2.56545	-0.785792	2.59913	0.238126	1.10106	0.793605	1.76393	1.38277	-0.260354	0.511897	2.59913	-0.785792	2.68046	-0.785792	0.140455
LAX2	-0.268819	-0.268819	-0.268819	-0.268819	-0.268819	-0.268819	-0.268819	-0.268819	-0.268819	-0.268819	-0.268819	-0.268819	-0.268819	-0.268819	-0.268819	-0.268819	-0.268819	-0.268819	-0.268819	-0.268819	-0.268819	-0.268819	-0.268819	-0.268819	-0.268819	-0.268819	-0.268819	-0.268819	-0.268819	-0.268819	-0.268819	-0.268819	-0.268819	-0.268819	-0.268819	-0.268819	-0.268819	-0.268819	-0.268819	-0.268819	-0.268819	-0.268819	-0.268819	-0.268819	-0.268819	-0.0841166	-0.268819	-0.268819	-0.268819
LAX3	-0.146181	-0.146181	-0.146181	-0.146181	-0.146181	-0.146181	-0.146181	-0.146181	-0.146181	-0.146181	-0.146181	-0.146181	-0.146181	-0.146181	-0.146181	-0.146181	-0.146181	-0.146181	-0.146181	-0.146181	-0.146181	-0.146181	-0.146181	-0.146181	-0.146181	-0.146181	-0.146181	-0.146181	-0.146181	-0.146181	-0.146181	-0.146181	-0.146181	-0.146181	-0.146181	-0.146181	-0.146181	-0.146181	-0.146181	-0.146181	-0.146181	-0.146181	-0.146181	-0.146181	-0.146181	-0.146181	-0.146181	-0.146181	-0.146181
HB52	-0.776633	1.55747	-0.776633	-0.522432	-0.776633	0.594754	-0.475031	-0.776633	0.411317	-0.162844	0.336869	-0.776633	0.845374	-0.776633	-0.776633	-0.776633	1.20854	-0.776633	-0.202472	-0.776633	-0.776633	-0.494183	-0.776633	-0.0645403	-0.776633	0.0712853	-0.776633	-0.776633	-0.776633	-0.776633	-0.776633	0.49645	0.336869	-0.706857	-0.776633	-0.776633	-0.776633	-0.776633	-0.464446	0.212876	-0.776633	2.05646	-0.295629	-0.776633	-0.776633	-0.607172	-0.776633	-0.0348361	0.0712853
ARF4	-0.451321	-0.451321	-0.451321	-0.451321	-0.451321	-0.451321	-0.451321	-0.451321	-0.451321	-0.451321	-0.451321	-0.451321	-0.451321	-0.451321	-0.451321	-0.451321	-0.451321	-0.451321	0.764425	-0.451321	0.625402	1.28876	-0.451321	-0.451321	-0.451321	-0.451321	-0.451321	0.0256037	-0.451321	-0.451321	-0.451321	-0.451321	-0.451321	-0.451321	0.625402	4.28282	1.05649	-0.451321	-0.451321	-0.451321	1.34409	1.76742	1.53341	2.06408	-0.451321	0.259613	-0.451321	-0.451321	-0.451321
ARF29	-0.139253	-0.139253	-0.139253	-0.139253	-0.139253	-0.139253	-0.139253	-0.139253	-0.139253	-0.139253	-0.139253	-0.139253	-0.139253	-0.139253	-0.139253	-0.139253	-0.139253	-0.139253	-0.139253	-0.139253	-0.139253	-0.139253	-0.139253	-0.139253	-0.139253	-0.139253	-0.139253	-0.139253	-0.139253	-0.139253	-0.139253	-0.139253	-0.139253	-0.139253	-0.139253	-0.139253	-0.139253	10	-0.139253	-0.139253	-0.139253	-0.139253	-0.139253	-0.139253	-0.139253	0.881776	-0.139253	-0.139253	-0.139253
ARF16	-0.831723	-0.831723	-0.831723	-0.831723	0.193653	-0.831723	-0.0458057	1.31682	-0.831723	-0.018684	-0.0711758	1.79789	1.31682	1.31682	-0.831723	-0.831723	-0.831723	-0.831723	-0.445315	-0.831723	-0.158146	-0.457584	-0.831723	0.984848	-0.831723	0.291449	0.556278	-0.533368	-0.831723	-0.295976	-0.831723	0.0415943	-0.0711758	-0.647588	-0.831723	-0.018684	-0.831723	-0.831723	-0.831723	-0.831723	-0.0711758	-0.831723	-0.194574	-0.831723	0.111532	-0.718952	-0.176866	-0.330184	0.291449
ARF34	3.16301	1.72168	-1.05986	-0.940908	0.933772	-0.398162	0.494726	0.447352	-1.05986	1.0177	0.447352	-1.05986	-1.05986	0.447352	-1.05986	-1.05986	1.31834	1.31834	-0.526332	2.29202	1.07155	0.176286	-1.05986	-1.05986	0.0440156	0.447352	-1.05986	-0.0626537	-0.188866	-0.869807	-0.85056	0.123124	0.447352	-0.803502	0.283648	1.0177	-0.398162	0.59904	0.298397	0.686985	1.10905	-0.0861722	0.59904	1.88869	1.81951	-0.824766	0.641873	0.5663	1.72168
ARF23	1.57904	0.808736	-0.439005	-0.439005	4.46625	-0.439005	0.00481247	3.96588	1.3091	1.3091	3.96588	2.48225	-0.439005	0.808736	-0.439005	4.57489	0.608864	-0.439005	-0.439005	3.32715	1.68859	-0.0233713	-0.439005	0.608864	-0.439005	2.9957	-0.439005	0.2157	2.18805	-0.439005	-0.439005	-0.439005	1.19955	-0.336327	1.68859	-0.439005	-0.439005	2.18805	-0.439005	-0.0595187	-0.00974159	-0.439005	0.268809	-0.439005	-0.439005	-0.439005	-0.439005	0.118158	0.808736
MYB67	-0.327837	1.38828	3.69	-0.0687586	-0.327837	-0.327837	-0.327837	-0.327837	-0.327837	-0.327837	-0.327837	-0.327837	-0.327837	-0.327837	-0.327837	3.92849	2.44774	-0.327837	-0.327837	-0.327837	-0.327837	-0.327837	-0.327837	6.97281	-0.327837	-0.327837	-0.327837	0.128026	-0.327837	-0.327837	-0.327837	-0.327837	-0.327837	-0.327837	-0.327837	-0.327837	-0.327837	-0.327837	-0.327837	-0.327837	-0.327837	-0.327837	-0.327837	-0.327837	-0.327837	-0.327837	-0.327837	0.438475	-0.327837
CYC7	-0.774712	-0.273996	1.35542	2.47158	-0.774712	1.90893	1.17106	-0.774712	2.05693	-0.412255	-0.774712	0.397583	0.183122	-0.774712	2.05693	-0.774712	-0.774712	-0.774712	0.60363	-0.774712	-0.474428	0.431368	2.11498	0.0351255	-0.774712	-0.774712	0.397583	-0.385382	-0.774712	2.42074	2.5902	-0.385382	-0.774712	2.45831	-0.474428	-0.0731989	0.0351255	0.27952	0.689521	0.208812	-0.774712	-0.774712	0.0351255	-0.774712	-0.774712	2.01891	-0.0731989	1.27872	-0.273996
[truncated: 3,105 more columns]

## Sheet: P4_Unprocessed_Fig.5
Gene-ID	E1B2_P4_0	E1B2_P4_1	E1B2_P4_2	E1B2_P4_3	E1B2_P4_4	E1B2_P4_5	E1B2_P4_6	E1B2_P4_7	E1B2_P4_8	E1B2_P4_9	E1B2_P4_10	E1B2_P4_11	E1B2_P4_12	E1B2_P4_13	E1B2_P4_14	E1B2_P4_15	E1B2_P4_16	E1B2_P4_17	E1B2_P4_18	E1B2_P4_19	E1B2_P4_20	E1B2_P4_21	E1B2_P4_22	E1B2_P4_23	E1B2_P4_24	E1B2_P4_25	E1B2_P4_26	E1B2_P4_27	E1B2_P4_28	E1B2_P4_29	E1B2_P4_30	E1B2_P4_31	E1B2_P4_32	E1B2_P4_33	E1B2_P4_34	E1B2_P4_35	E1B2_P4_36	E1B2_P4_37	E1B2_P4_38	E1B2_P4_39	E1B2_P4_40	E1B2_P4_41	E1B2_P4_42	E1B2_P4_43	E1B2_P4_44	E1B2_P4_45	E1B2_P4_46	E1B2_P4_47	E1B2_P4_48
SHR1	0	0	0	0	0	0	0	0	0	0	0	0	0	0	0	0	0	0	0	0	0	0	0	0	0	0	0	0	0	0	0	0	0	0	0	0	0	0	0	0	6	0	0	0	0	0	0	0	0
SHR2	0	0	0	0	0	0	0	0	0	0	0	0	0	0	0	0	0	0	0	0	0	0	0	0	0	0	0	0	0	0	0	0	0	0	0	0	0	0	0	0	1	0	0	0	2	0	0	0	0
SCR1	0	0	0	0	0	0	0	0	0	0	0	0	0	0	0	0	0	0	0	0	0	0	0	0	0	0	0	0	0	0	0	0	0	0	0	0	0	0	0	0	0	0	0	0	0	0	0	0	0
TML1	0	0	0	0	0	0	0	0	0	0	0	0	0	0	0	0	0	0	0	0	0	0	0	0	0	0	0	0	0	0	0	0	0	0	0	0	0	0	0	0	0	0	0	0	0	4	0	0	0
TML2	0	0	0	0	0	0	0	0	0	0	0	0	0	0	0	0	0	0	0	0	0	0	0	0	0	0	0	0	0	0	0	0	1	0	0	0	0	0	0	0	0	0	0	0	0	0	0	0	0
PIN1a	0	0	0	0	0	0	0	0	0	0	0	0	0	0	0	0	0	0	0	0	0	0	0	0	0	0	0	0	0	0	0	0	0	0	0	0	0	0	0	0	0	0	0	0	0	0	0	0	0
SCR1h	2	0	1	0	0	0	0	0	1	0	0	0	0	1	0	0	2	0	1	2	0	0	0	0	1	1	0	0	2	1	0	0	1	1	0	0	0	0	0	1	3	3	0	3	0	1	0	0	0
SHR2h	0	0	0	0	0	0	0	0	0	0	0	0	0	0	0	0	0	0	0	0	0	0	0	0	0	0	0	0	0	0	0	0	0	0	0	0	0	0	0	0	1	0	0	0	0	0	0	0	0
RVN1	0	0	0	0	0	0	0	0	0	0	0	0	1	0	0	2	0	0	0	0	0	0	0	0	0	1	0	0	0	1	0	0	0	1	0	0	0	0	0	0	2	1	0	1	0	1	0	0	0
RVN1h	0	0	0	0	0	0	0	0	0	0	0	0	1	0	0	0	0	0	0	0	0	0	0	0	1	3	0	0	0	0	0	0	0	1	0	0	0	0	0	0	0	0	0	0	0	1	0	0	0
KN1	0	0	0	0	0	0	0	0	0	0	1	0	0	0	0	0	0	0	0	0	0	0	0	0	0	0	0	0	0	0	0	0	0	0	0	0	0	0	0	0	0	0	0	0	0	0	0	0	0
CYC3	0	0	3	0	0	0	0	1	0	2	1	0	0	0	0	0	0	1	1	0	0	0	0	0	0	0	0	0	0	0	0	1	2	0	1	0	2	0	0	0	0	0	1	0	2	0	0	0	0
CYC4	0	0	0	0	0	0	0	0	0	2	0	0	0	0	0	0	0	0	0	0	0	0	2	0	1	0	0	0	0	0	0	0	2	0	0	0	0	0	0	0	0	0	0	0	2	0	0	0	0
ANT4	0	0	2	0	0	0	0	0	1	0	1	0	1	0	0	0	0	0	1	0	0	4	0	0	1	1	0	0	0	0	0	1	0	0	0	2	1	2	0	0	1	2	1	1	0	1	0	0	0
PIN1d	0	0	0	0	0	0	0	0	0	0	0	0	0	0	0	0	0	0	0	0	0	0	0	0	0	0	0	0	0	0	0	0	0	0	0	0	0	0	0	0	0	0	0	0	0	0	0	0	0
LAX1	0	0	1	0	0	0	0	0	0	0	0	0	0	0	0	1	0	0	0	0	0	0	0	0	0	1	0	0	0	2	0	0	0	1	0	1	0	0	0	0	2	2	1	1	1	0	0	0	0
LAX2	0	0	0	0	0	0	0	0	0	0	0	0	0	0	0	0	0	0	0	0	0	0	0	0	0	0	0	0	0	0	0	0	0	0	0	0	0	0	0	0	0	1	0	0	0	0	0	0	0
LAX3	0	0	0	0	0	0	0	0	0	0	0	0	0	0	0	0	0	0	0	0	0	0	0	0	0	0	0	0	0	0	0	0	0	0	0	0	0	0	0	0	0	0	0	0	0	0	0	0	0
LAX5	0	0	0	0	0	0	0	0	0	0	0	0	0	0	0	0	0	0	0	0	0	0	0	0	0	0	0	0	0	0	0	0	0	0	0	0	0	0	0	0	0	0	0	0	0	0	0	0	0
HB52	0	0	0	0	0	0	0	0	0	0	1	0	0	0	0	0	0	1	0	0	0	0	0	0	0	1	0	1	0	0	1	1	0	0	1	1	1	1	0	0	0	0	0	2	0	0	1	0	0
ARF4	0	0	0	0	0	0	0	0	0	0	0	0	0	0	0	0	0	0	0	0	0	0	0	0	0	0	0	0	0	0	1	0	0	3	0	0	0	0	0	0	0	0	0	0	0	5	0	0	0
ARF29	0	0	0	0	0	0	0	0	0	0	0	0	0	0	0	0	0	0	0	0	0	0	0	0	0	0	0	0	0	1	0	0	0	0	0	0	0	0	0	0	0	0	0	0	0	1	0	0	0
ARF16	1	0	0	0	0	2	0	0	2	2	4	0	2	0	0	0	0	0	0	2	0	2	1	0	0	1	0	0	2	4	0	1	0	1	0	6	0	0	1	0	0	2	0	2	1	1	0	0	0
ARF34	7	8	5	0	3	5	0	1	2	4	8	0	6	5	3	12	1	1	6	3	0	3	2	0	6	5	0	2	1	10	2	2	0	9	0	3	0	2	3	1	12	4	3	4	1	5	2	0	0
ARF23	14	3	0	0	4	0	0	1	2	2	2	0	2	3	2	0	2	0	6	0	0	2	8	0	2	6	0	1	0	7	1	0	0	1	0	1	1	0	0	1	1	0	0	1	0	2	0	0	0
MYB67	0	0	1	0	1	0	0	0	0	6	0	0	0	1	1	0	2	0	1	4	0	1	1	0	0	0	0	0	0	0	0	0	0	0	0	0	0	0	0	1	0	0	1	0	0	0	0	0	0
CYC7	1	0	1	0	2	1	0	22	2	59	2	0	0	0	0	2	0	19	6	51	0	1	12	0	54	0	0	0	0	0	5	2	64	0	1	0	10	0	0	0	1	2	3	5	19	1	0	0	0
[truncated: 5,000 more columns]

## Sheet: P4_Norm_Scaled_Fig.5
Gene-ID	E1B2_P4_0	E1B2_P4_2	E1B2_P4_4	E1B2_P4_5	E1B2_P4_7	E1B2_P4_8	E1B2_P4_9	E1B2_P4_10	E1B2_P4_12	E1B2_P4_13	E1B2_P4_14	E1B2_P4_15	E1B2_P4_16	E1B2_P4_17	E1B2_P4_18	E1B2_P4_19	E1B2_P4_21	E1B2_P4_22	E1B2_P4_24	E1B2_P4_25	E1B2_P4_27	E1B2_P4_28	E1B2_P4_29	E1B2_P4_30	E1B2_P4_31	E1B2_P4_32	E1B2_P4_33	E1B2_P4_34	E1B2_P4_35	E1B2_P4_36	E1B2_P4_37	E1B2_P4_39	E1B2_P4_40	E1B2_P4_41	E1B2_P4_42	E1B2_P4_43	E1B2_P4_44	E1B2_P4_45	E1B2_P4_49	E1B2_P4_50	E1B2_P4_51	E1B2_P4_52	E1B2_P4_53	E1B2_P4_54	E1B2_P4_55	E1B2_P4_56	E1B2_P4_57	E1B2_P4_58	E1B2_P4_59
SHR1	-0.413373	-0.413373	-0.413373	-0.413373	-0.413373	-0.413373	-0.413373	-0.413373	-0.413373	-0.413373	-0.413373	-0.413373	-0.413373	-0.413373	-0.413373	-0.413373	-0.413373	-0.413373	-0.413373	-0.413373	-0.413373	-0.413373	-0.413373	-0.413373	-0.413373	-0.413373	-0.413373	-0.413373	-0.413373	-0.413373	-0.413373	-0.413373	3.00869	-0.413373	-0.413373	-0.413373	-0.413373	-0.413373	-0.413373	0.352831	-0.413373	0.352831	-0.413373	-0.413373	-0.413373	-0.413373	-0.413373	0.182531	-0.413373
SHR2	-0.508866	-0.508866	-0.508866	-0.508866	-0.508866	-0.508866	-0.508866	-0.508866	-0.508866	-0.508866	-0.508866	-0.508866	-0.508866	-0.508866	-0.508866	-0.508866	-0.508866	-0.508866	-0.508866	-0.508866	-0.508866	-0.508866	-0.508866	-0.508866	-0.508866	-0.508866	-0.508866	-0.508866	-0.508866	-0.508866	-0.508866	-0.508866	-0.0758152	-0.508866	-0.508866	-0.508866	0.402313	-0.508866	-0.508866	0.291795	-0.508866	-0.23655	-0.508866	-0.508866	-0.508866	-0.508866	-0.508866	-0.508866	-0.508866
SCR1	-0.179147	-0.179147	-0.179147	-0.179147	-0.179147	-0.179147	-0.179147	-0.179147	-0.179147	-0.179147	-0.179147	-0.179147	-0.179147	-0.179147	-0.179147	-0.179147	-0.179147	-0.179147	-0.179147	-0.179147	-0.179147	-0.179147	-0.179147	-0.179147	-0.179147	-0.179147	-0.179147	-0.179147	-0.179147	-0.179147	-0.179147	-0.179147	-0.179147	-0.179147	-0.179147	-0.179147	-0.179147	-0.179147	-0.179147	-0.179147	-0.179147	-0.179147	-0.179147	-0.179147	-0.179147	-0.179147	-0.179147	-0.179147	-0.179147
TML1	-0.258088	-0.258088	-0.258088	-0.258088	-0.258088	-0.258088	-0.258088	-0.258088	-0.258088	-0.258088	-0.258088	-0.258088	-0.258088	-0.258088	-0.258088	-0.258088	-0.258088	-0.258088	-0.258088	-0.258088	-0.258088	-0.258088	-0.258088	-0.258088	-0.258088	-0.258088	-0.258088	-0.258088	-0.258088	-0.258088	-0.258088	-0.258088	-0.258088	-0.258088	-0.258088	-0.258088	-0.258088	3.78961	-0.258088	-0.258088	-0.258088	-0.258088	-0.258088	-0.258088	-0.258088	-0.258088	-0.258088	-0.258088	-0.258088
TML2	-0.148307	-0.148307	-0.148307	-0.148307	-0.148307	-0.148307	-0.148307	-0.148307	-0.148307	-0.148307	-0.148307	-0.148307	-0.148307	-0.148307	-0.148307	-0.148307	-0.148307	-0.148307	-0.148307	-0.148307	-0.148307	-0.148307	-0.148307	-0.148307	-0.148307	0.814386	-0.148307	-0.148307	-0.148307	-0.148307	-0.148307	-0.148307	-0.148307	-0.148307	-0.148307	-0.148307	-0.148307	-0.148307	-0.148307	-0.148307	-0.148307	-0.148307	-0.148307	-0.148307	2.51355	-0.148307	-0.148307	-0.148307	-0.148307
PIN1a	-0.483341	-0.483341	-0.483341	-0.483341	-0.483341	-0.483341	-0.483341	-0.483341	-0.483341	-0.483341	-0.483341	-0.483341	-0.483341	-0.483341	-0.483341	-0.483341	-0.483341	-0.483341	-0.483341	-0.483341	-0.483341	-0.483341	-0.483341	-0.483341	-0.483341	-0.483341	-0.483341	-0.483341	-0.483341	-0.483341	-0.483341	-0.483341	-0.483341	-0.483341	-0.483341	-0.483341	-0.483341	-0.483341	-0.483341	-0.483341	-0.483341	-0.483341	-0.483341	-0.483341	-0.483341	-0.483341	-0.483341	-0.483341	-0.483341
SCR1h	0.523703	0.416033	-0.516234	-0.516234	-0.516234	0.771646	-0.516234	-0.516234	-0.516234	0.771646	-0.516234	-0.516234	2.87966	-0.516234	0.0844208	-0.0872296	-0.516234	-0.516234	-0.313035	0.143043	-0.516234	4.03035	-0.00626758	-0.516234	-0.516234	-0.324564	0.21435	-0.516234	-0.516234	-0.516234	-0.516234	2.499	0.771646	1.67981	-0.516234	1.3723	-0.516234	0.0588531	-0.516234	-0.516234	1.74109	-0.516234	-0.516234	-0.516234	0.523703	0.25612	1.07531	-0.516234	3.67474
SHR2h	-0.185136	-0.185136	-0.185136	-0.185136	-0.185136	-0.185136	-0.185136	-0.185136	-0.185136	-0.185136	-0.185136	-0.185136	-0.185136	-0.185136	-0.185136	-0.185136	-0.185136	-0.185136	-0.185136	-0.185136	-0.185136	-0.185136	-0.185136	-0.185136	-0.185136	-0.185136	-0.185136	-0.185136	-0.185136	-0.185136	-0.185136	-0.185136	1.18183	-0.185136	-0.185136	-0.185136	-0.185136	-0.185136	-0.185136	-0.185136	-0.185136	-0.185136	-0.185136	-0.185136	-0.185136	-0.185136	-0.185136	-0.185136	-0.185136
RVN1	-0.438507	-0.438507	-0.438507	-0.438507	-0.438507	-0.438507	-0.438507	-0.438507	0.814301	-0.438507	-0.438507	1.44178	-0.438507	-0.438507	-0.438507	-0.438507	-0.438507	-0.438507	-0.438507	0.386299	-0.438507	-0.438507	0.199499	-0.438507	-0.438507	-0.438507	0.475508	-0.438507	-0.438507	-0.438507	-0.438507	-0.438507	0.652527	0.527765	-0.438507	0.386299	-0.438507	0.28097	2.16744	-0.438507	1.03243	-0.438507	-0.438507	-0.438507	-0.438507	-0.438507	-0.438507	-0.438507	-0.438507
RVN1h	-0.175603	-0.175603	-0.175603	-0.175603	-0.175603	-0.175603	-0.175603	-0.175603	2.43586	-0.175603	-0.175603	-0.175603	-0.175603	-0.175603	-0.175603	-0.175603	-0.175603	-0.175603	0.354312	4.74942	-0.175603	-0.175603	-0.175603	-0.175603	-0.175603	-0.175603	1.72965	-0.175603	-0.175603	-0.175603	-0.175603	-0.175603	-0.175603	-0.175603	-0.175603	-0.175603	-0.175603	1.32414	-0.175603	-0.175603	-0.175603	-0.175603	-0.175603	-0.175603	3.81795	-0.175603	-0.175603	-0.175603	-0.175603
CYC3	-0.508555	2.88425	-0.508555	-0.508555	0.176812	-0.508555	-0.060463	0.387776	-0.508555	-0.508555	-0.508555	-0.508555	-0.508555	0.268223	0.268223	-0.508555	-0.508555	-0.508555	-0.508555	-0.508555	-0.508555	-0.508555	-0.508555	-0.508555	1.54966	-0.0162793	-0.508555	4.51858	-0.508555	1.67862	-0.508555	-0.508555	-0.508555	-0.508555	1.15695	-0.508555	0.69707	-0.508555	-0.508555	0.204794	-0.508555	-0.508555	0.304365	6.5768	-0.508555	-0.508555	1.54966	0.583965	-0.508555
CYC4	-0.354797	-0.354797	-0.354797	-0.354797	-0.354797	-0.354797	0.358204	-0.354797	-0.354797	-0.354797	-0.354797	-0.354797	-0.354797	-0.354797	-0.354797	-0.354797	-0.354797	1.70581	0.0633393	-0.354797	-0.354797	-0.354797	-0.354797	-0.354797	-0.354797	0.428509	-0.354797	-0.354797	-0.354797	-0.354797	-0.354797	-0.354797	-0.354797	-0.354797	-0.354797	-0.354797	1.56359	-0.354797	-0.354797	0.78028	-0.354797	0.218533	-0.354797	-0.354797	-0.354797	-0.354797	-0.354797	-0.354797	-0.354797
ANT4	-0.601695	1.19285	-0.601695	-0.601695	-0.601695	0.67919	-0.601695	0.0876414	0.394251	-0.601695	-0.601695	-0.601695	-0.601695	-0.601695	-0.00430277	-0.601695	3.00354	-0.601695	-0.3996	0.0540015	-0.601695	-0.601695	-0.601695	-0.601695	0.981205	-0.601695	-0.601695	-0.601695	1.19285	0.265646	3.9202	-0.601695	-0.161029	0.893079	0.67919	0.0540015	-0.601695	-0.0297316	0.474008	-0.32459	-0.601695	1.70782	2.26855	-0.601695	0.432593	2.8633	-0.601695	-0.175021	-0.601695
PIN1d	-0.298636	-0.298636	-0.298636	-0.298636	-0.298636	-0.298636	-0.298636	-0.298636	-0.298636	-0.298636	-0.298636	-0.298636	-0.298636	-0.298636	-0.298636	-0.298636	-0.298636	-0.298636	-0.298636	-0.298636	-0.298636	-0.298636	-0.298636	-0.298636	-0.298636	-0.298636	-0.298636	-0.298636	-0.298636	-0.298636	-0.298636	-0.298636	-0.298636	-0.298636	-0.298636	-0.298636	-0.298636	-0.298636	-0.298636	-0.298636	-0.298636	-0.298636	-0.298636	-0.298636	-0.298636	-0.298636	-0.298636	-0.298636	-0.298636
LAX1	-0.554557	0.356441	-0.554557	-0.554557	-0.554557	-0.554557	-0.554557	-0.554557	-0.554557	-0.554557	-0.554557	0.200176	-0.554557	-0.554557	-0.554557	-0.554557	-0.554557	-0.554557	-0.554557	0.08968	-0.554557	-0.554557	0.423982	-0.554557	-0.554557	-0.554557	0.159359	-0.554557	0.356441	-0.554557	-0.554557	-0.554557	0.297625	0.914092	0.703941	0.08968	-0.0912027	-0.554557	1.48088	-0.554557	0.594362	-0.0155335	-0.554557	-0.554557	-0.554557	1.59138	-0.554557	-0.554557	0.594362
LAX2	-0.302965	-0.302965	-0.302965	-0.302965	-0.302965	-0.302965	-0.302965	-0.302965	-0.302965	-0.302965	-0.302965	-0.302965	-0.302965	-0.302965	-0.302965	-0.302965	-0.302965	-0.302965	-0.302965	-0.302965	-0.302965	-0.302965	-0.302965	-0.302965	-0.302965	-0.302965	-0.302965	-0.302965	-0.302965	-0.302965	-0.302965	-0.302965	-0.302965	0.511168	-0.302965	-0.302965	-0.302965	-0.302965	-0.302965	-0.00927507	-0.302965	0.560538	-0.302965	-0.302965	-0.302965	-0.302965	-0.302965	-0.302965	-0.302965
LAX3	-0.192296	-0.192296	-0.192296	-0.192296	-0.192296	-0.192296	-0.192296	-0.192296	-0.192296	-0.192296	-0.192296	-0.192296	-0.192296	-0.192296	-0.192296	-0.192296	-0.192296	-0.192296	-0.192296	-0.192296	-0.192296	-0.192296	-0.192296	-0.192296	-0.192296	-0.192296	-0.192296	-0.192296	-0.192296	-0.192296	-0.192296	-0.192296	-0.192296	-0.192296	-0.192296	-0.192296	-0.192296	-0.192296	-0.192296	-0.192296	-0.192296	-0.192296	-0.192296	-0.192296	-0.192296	-0.192296	-0.192296	-0.192296	-0.192296
LAX5	-0.0630819	-0.0630819	-0.0630819	-0.0630819	-0.0630819	-0.0630819	-0.0630819	-0.0630819	-0.0630819	-0.0630819	-0.0630819	-0.0630819	-0.0630819	-0.0630819	-0.0630819	-0.0630819	-0.0630819	-0.0630819	-0.0630819	-0.0630819	-0.0630819	-0.0630819	-0.0630819	-0.0630819	-0.0630819	-0.0630819	-0.0630819	-0.0630819	-0.0630819	-0.0630819	-0.0630819	-0.0630819	-0.0630819	-0.0630819	-0.0630819	-0.0630819	-0.0630819	-0.0630819	-0.0630819	-0.0630819	-0.0630819	-0.0630819	-0.0630819	-0.0630819	-0.0630819	-0.0630819	-0.0630819	-0.0630819	-0.0630819
HB52	-0.67227	-0.67227	-0.67227	-0.67227	-0.67227	-0.67227	-0.67227	-0.206334	-0.67227	-0.67227	-0.67227	-0.67227	-0.67227	-0.26848	-0.67227	-0.67227	-0.67227	-0.67227	-0.67227	-0.229071	1.35471	-0.67227	-0.67227	0.193505	0.397643	-0.67227	-0.67227	1.94097	-0.0455549	-0.0860172	0.983896	-0.67227	-0.67227	-0.67227	-0.67227	0.193505	-0.67227	-0.67227	0.0548191	-0.67227	-0.67227	0.727998	-0.67227	1.35471	0.026826	-0.67227	-0.67227	-0.67227	-0.67227
ARF4	-0.340426	-0.340426	-0.340426	-0.340426	-0.340426	-0.340426	-0.340426	-0.340426	-0.340426	-0.340426	-0.340426	-0.340426	-0.340426	-0.340426	-0.340426	-0.340426	-0.340426	-0.340426	-0.340426	-0.340426	-0.340426	-0.340426	-0.340426	1.95981	-0.340426	-0.340426	3.37988	-0.340426	-0.340426	-0.340426	-0.340426	-0.340426	-0.340426	-0.340426	-0.340426	-0.340426	-0.340426	4.40702	-0.340426	0.157204	-0.340426	0.64478	-0.340426	-0.340426	-0.340426	1.03905	-0.340426	-0.340426	-0.340426
ARF29	-0.115534	-0.115534	-0.115534	-0.115534	-0.115534	-0.115534	-0.115534	-0.115534	-0.115534	-0.115534	-0.115534	-0.115534	-0.115534	-0.115534	-0.115534	-0.115534	-0.115534	-0.115534	-0.115534	-0.115534	-0.115534	-0.115534	3.78051	-0.115534	-0.115534	-0.115534	-0.115534	-0.115534	-0.115534	-0.115534	-0.115534	-0.115534	-0.115534	-0.115534	-0.115534	-0.115534	-0.115534	4.27802	-0.115534	-0.115534	-0.115534	-0.115534	-0.115534	-0.115534	-0.115534	-0.115534	-0.115534	-0.115534	-0.115534
ARF16	-0.558051	-0.935736	-0.935736	1.21308	-0.935736	0.819972	-0.688806	0.904075	0.442287	-0.935736	-0.935736	-0.935736	-0.935736	-0.935736	-0.935736	-0.630004	0.442287	-0.572306	-0.935736	-0.465899	-0.935736	2.3044	0.442287	-0.935736	0.198483	-0.935736	-0.415083	-0.935736	2.49895	-0.935736	-0.935736	-0.935736	-0.935736	0.135337	-0.935736	-0.0179241	-0.597816	-0.525898	-0.935736	-0.351937	-0.0978394	-0.164946	0.743241	1.21308	-0.935736	-0.385315	1.21308	-0.935736	-0.0978394
ARF34	0.932152	1.38657	1.05254	2.78525	-0.680168	0.43101	-0.591468	1.74389	1.96202	2.16372	2.16372	3.16243	0.0521545	-0.639549	0.887906	-0.617798	0.627603	-0.409268	-0.309073	0.747993	2.16372	0.43101	1.54219	0.43101	0.747993	-0.984717	2.16372	-0.984717	0.522905	-0.984717	1.62799	0.747993	1.62799	0.656098	1.05254	0.43101	-0.712233	0.542739	0.212263	0.0723495	0.887906	-0.215276	0.369137	-0.984717	2.46827	1.36249	0.747993	0.38915	1.92478
ARF23	6.01249	-0.417275	4.44782	-0.417275	0.149822	2.21893	-0.0465082	1.02984	1.65184	3.37628	3.74235	-0.417275	3.21651	-0.417275	3.06972	-0.417275	1.65184	3.46159	0.0143724	3.37628	2.80918	-0.417275	3.02994	0.960826	-0.417275	-0.417275	0.364489	-0.417275	0.580301	0.515895	-0.417275	2.80918	0.0568368	-0.417275	-0.417275	0.288188	-0.417275	0.78835	3.74235	0.172975	-0.417275	-0.417275	2.10372	-0.417275	-0.417275	-0.417275	1.28576	-0.417275	-0.417275
MYB67	-0.343166	0.761833	1.18333	-0.343166	-0.343166	-0.343166	0.858607	-0.343166	-0.343166	1.18333	2.12573	-0.343166	3.68192	-0.343166	0.368779	0.658168	0.843757	0.261288	-0.343166	-0.343166	-0.343166	-0.343166	-0.343166	-0.343166	-0.343166	-0.343166	-0.343166	-0.343166	-0.343166	-0.343166	-0.343166	3.23073	-0.343166	-0.343166	1.18333	-0.343166	-0.343166	-0.343166	-0.343166	-0.343166	1.05042	-0.343166	-0.343166	-0.343166	-0.343166	-0.343166	-0.343166	-0.343166	-0.343166
CYC7	-0.597916	-0.447008	0.127428	-0.199703	2.40305	0.127428	2.08664	-0.289418	-0.796717	-0.796717	-0.796717	-0.23294	-0.796717	2.35874	0.425676	2.24582	-0.421081	1.12683	2.23358	-0.796717	-0.796717	-0.796717	-0.796717	1.25849	0.334345	2.49466	-0.796717	0.661475	-0.796717	1.79254	-0.796717	-0.796717	-0.630513	-0.23294	0.533145	0.334345	1.82861	-0.580992	-0.796717	1.25849	0.0500405	0.249153	-0.119878	-0.796717	-0.597916	-0.796717	-0.199703	1.82513	-0.796717
[truncated: 5,000 more columns]
