# Supplementary material for: Multiplexed in situ hybridization reveals distinct lineage identities for major and minor vein initiation during maize leaf development
Source: Proc Natl Acad Sci U S A. 2024 Jul 3;121(28):e2402514121. doi: 10.1073/pnas.2402514121 (PMC11252972; doi:10.1073/pnas.2402514121)
Supplement: Supplementary file 3 — Dataset S02 (XLSX) [file pnas.2402514121.sd02.xlsx]

## Sheet: Clusters_M-P1_Fig.2
ident	Cluster
E1B2_M_P1_0	Developing P1
E1B2_M_P1_1	Developing P1
E1B2_M_P1_2	Developing P1
E1B2_M_P1_3	Developing P1
E1B2_M_P1_4	Developing P1
E1B2_M_P1_5	Developing P1
E1B2_M_P1_6	Developing P1
E1B2_M_P1_7	Developing P1
E1B2_M_P1_8	Developing P1
E1B2_M_P1_9	Developing P1
E1B2_M_P1_10	Developing P1
E1B2_M_P1_11	Developing P1
E1B2_M_P1_12	Boundary cells
E1B2_M_P1_13	Developing P1
E1B2_M_P1_14	Cell division
E1B2_M_P1_15	Cell division
E1B2_M_P1_16	Developing P1
E1B2_M_P1_17	Developing P1
E1B2_M_P1_18	Developing P1
E1B2_M_P1_19	Peripheral zone and P0
E1B2_M_P1_20	Peripheral zone and P0
E1B2_M_P1_21	Peripheral zone and P0
E1B2_M_P1_22	Cell division
E1B2_M_P1_23	Peripheral zone and P0
E1B2_M_P1_24	Peripheral zone and P0
E1B2_M_P1_25	Developing P1
E1B2_M_P1_26	Developing P1
E1B2_M_P1_27	Developing P1
E1B2_M_P1_28	Peripheral zone and P0
E1B2_M_P1_29	Peripheral zone and P0
E1B2_M_P1_30	Peripheral zone and P0
E1B2_M_P1_31	Developing P1
E1B2_M_P1_32	Developing P1
E1B2_M_P1_33	Peripheral zone and P0
E1B2_M_P1_34	Peripheral zone and P0
E1B2_M_P1_35	Developing P1
E1B2_M_P1_36	Peripheral zone and P0
E1B2_M_P1_37	Boundary cells
E1B2_M_P1_39	Central zone
E1B2_M_P1_40	Developing P1
E1B2_M_P1_41	Central zone
E1B2_M_P1_42	Central zone
E1B2_M_P1_43	Developing P1
E1B2_M_P1_44	Developing P1
E1B2_M_P1_45	Central zone
E1B2_M_P1_46	Central zone
E1B2_M_P1_47	Peripheral zone and P0
E1B2_M_P1_48	Developing P1
E1B2_M_P1_49	Peripheral zone and P0
E1B2_M_P1_50	Peripheral zone and P0
E1B2_M_P1_51	Central zone
E1B2_M_P1_52	Peripheral zone and P0
E1B2_M_P1_53	Developing P1
E1B2_M_P1_54	Developing P1
E1B2_M_P1_55	Central zone
E1B2_M_P1_56	Peripheral zone and P0
E1B2_M_P1_57	Developing P1
E1B2_M_P1_58	Central zone
E1B2_M_P1_59	Central zone
E1B2_M_P1_61	Central zone
E1B2_M_P1_64	Cell division
E1B2_M_P1_66	Peripheral zone and P0
E1B2_M_P1_67	Peripheral zone and P0
E1B2_M_P1_68	Peripheral zone and P0
E1B2_M_P1_69	Cell division
E1B2_M_P1_70	Central zone
E1B2_M_P1_71	Peripheral zone and P0
E1B2_M_P1_72	Central zone
E1B2_M_P1_73	Cell division
E1B2_M_P1_74	Developing P1
E1B2_M_P1_75	Cell division
E1B2_M_P1_76	Cell division
E1B2_M_P1_77	Cell division
E1B2_M_P1_78	Central zone
E1B2_M_P1_79	Peripheral zone and P0
E1B2_M_P1_80	Central zone
E1B2_M_P1_81	Boundary cells
E1B2_M_P1_82	Peripheral zone and P0
E1B2_M_P1_83	Peripheral zone and P0
E1B2_M_P1_84	Cell division
E1B2_M_P1_85	Developing P1
E1B2_M_P1_86	Central zone
E1B2_M_P1_87	Central zone
E1B2_M_P1_88	Cell division
E1B2_M_P1_89	Central zone
E1B2_M_P1_90	Developing P1
E1B2_M_P1_91	Central zone
E1B2_M_P1_92	Developing P1
E1B2_M_P1_93	Central zone
E1B2_M_P1_94	Peripheral zone and P0
E1B2_M_P1_95	Peripheral zone and P0
E1B2_M_P1_97	Developing P1
E1B2_M_P1_98	Cell division
E1B2_M_P1_99	Developing P1
E1B2_M_P1_100	Central zone
E1B2_M_P1_101	Developing P1
E1B2_M_P1_102	Developing P1
E1B2_M_P1_103	Peripheral zone and P0
E1B2_M_P1_104	Developing P1
E1B2_M_P1_105	Central zone
E1B2_M_P1_106	Peripheral zone and P0
E1B2_M_P1_107	Central zone
E1B2_M_P1_109	Central zone
E1B2_M_P1_110	Developing P1
E1B2_M_P1_111	Cell division
E1B2_M_P1_112	Peripheral zone and P0
E1B2_M_P1_113	Peripheral zone and P0
E1B2_M_P1_114	Developing P1
E1B2_M_P1_115	Peripheral zone and P0
E1B2_M_P1_116	Developing P1
E1B2_M_P1_118	Cell division
E1B2_M_P1_119	Developing P1
E1B2_M_P1_120	Central zone
E1B2_M_P1_121	Peripheral zone and P0
E1B2_M_P1_123	Central zone
E1B2_M_P1_124	Central zone
E1B2_M_P1_125	Peripheral zone and P0
E1B2_M_P1_126	Central zone
E1B2_M_P1_127	Cell division
E1B2_M_P1_128	Developing P1
E1B2_M_P1_129	Developing P1
E1B2_M_P1_130	Peripheral zone and P0
E1B2_M_P1_131	Peripheral zone and P0
E1B2_M_P1_132	Developing P1
E1B2_M_P1_133	Central zone
E1B2_M_P1_134	Developing P1
E1B2_M_P1_135	Central zone
E1B2_M_P1_136	Peripheral zone and P0
E1B2_M_P1_137	Developing P1
E1B2_M_P1_138	Central zone
E1B2_M_P1_139	Developing P1
E1B2_M_P1_140	Central zone
E1B2_M_P1_141	Developing P1
E1B2_M_P1_142	Central zone
E1B2_M_P1_143	Central zone
E1B2_M_P1_144	Peripheral zone and P0
E1B2_M_P1_145	Central zone
E1B2_M_P1_146	Developing P1
E1B2_M_P1_147	Peripheral zone and P0
E1B2_M_P1_148	Developing P1
E1B2_M_P1_149	Peripheral zone and P0
E1B2_M_P1_150	Developing P1
E1B2_M_P1_151	Developing P1
E1B2_M_P1_152	Central zone
E1B2_M_P1_153	Developing P1
E1B2_M_P1_154	Developing P1
E1B2_M_P1_155	Developing P1
E1B2_M_P1_156	Developing P1
E1B2_M_P1_157	Developing P1
E1B2_M_P1_158	Peripheral zone and P0
E1B2_M_P1_159	Central zone
E1B2_M_P1_160	Peripheral zone and P0
E1B2_M_P1_161	Developing P1
E1B2_M_P1_162	Developing P1
E1B2_M_P1_163	Peripheral zone and P0
E1B2_M_P1_164	Peripheral zone and P0
E1B2_M_P1_165	Cell division
E1B2_M_P1_166	Developing P1
E1B2_M_P1_167	Developing P1
E1B2_M_P1_168	Central zone
E1B2_M_P1_169	Peripheral zone and P0
E1B2_M_P1_170	Peripheral zone and P0
E1B2_M_P1_171	Cell division
E1B2_M_P1_172	Peripheral zone and P0
E1B2_M_P1_173	Peripheral zone and P0
E1B2_M_P1_174	Boundary cells
E1B2_M_P1_175	Developing P1
E1B2_M_P1_176	Developing P1
E1B2_M_P1_177	Peripheral zone and P0
E1B2_M_P1_178	Developing P1
E1B2_M_P1_179	Developing P1
E1B2_M_P1_180	Cell division
E1B2_M_P1_183	Developing P1
E1B2_M_P1_184	Cell division
E1B2_M_P1_185	Developing P1
E1B2_M_P1_186	Developing P1
E1B2_M_P1_188	Developing P1
E1B2_M_P1_189	Developing P1
E1B2_M_P1_190	Developing P1
E1B2_M_P1_191	Peripheral zone and P0
E1B2_M_P1_192	Developing P1
E1B2_M_P1_193	Central zone
E1B2_M_P1_194	Central zone
E1B2_M_P1_195	Central zone
E1B2_M_P1_197	Central zone
E1B2_M_P1_199	Developing P1
E1B2_M_P1_200	Peripheral zone and P0
E1B2_M_P1_202	Developing P1
E1B2_M_P1_203	Central zone
E1B2_M_P1_204	Boundary cells
E1B2_M_P1_205	Boundary cells
E1B2_M_P1_206	Developing P1
E1B2_M_P1_207	Developing P1
E1B2_M_P1_208	Developing P1
E1B2_M_P1_209	Developing P1
E1B2_M_P1_210	Developing P1
E1B2_M_P1_214	Developing P1
E1B2_M_P1_215	Boundary cells
E1B2_M_P1_216	Developing P1
E1B2_M_P1_217	Peripheral zone and P0
E1B2_M_P1_218	Peripheral zone and P0
E1B2_M_P1_219	Developing P1
E1B2_M_P1_220	Peripheral zone and P0
E1B2_M_P1_221	Peripheral zone and P0
E1B2_M_P1_222	Central zone
E1B2_M_P1_223	Peripheral zone and P0
E1B2_M_P1_224	Developing P1
E1B2_M_P1_225	Developing P1
E1D2_M_P1_0	Peripheral zone and P0
E1D2_M_P1_1	Peripheral zone and P0
E1D2_M_P1_2	Boundary cells
E1D2_M_P1_3	Peripheral zone and P0
E1D2_M_P1_4	Developing P1
E1D2_M_P1_5	Peripheral zone and P0
E1D2_M_P1_7	Peripheral zone and P0
E1D2_M_P1_8	Cell division
E1D2_M_P1_9	Peripheral zone and P0
E1D2_M_P1_10	Peripheral zone and P0
E1D2_M_P1_11	Peripheral zone and P0
E1D2_M_P1_12	Developing P1
E1D2_M_P1_14	Peripheral zone and P0
E1D2_M_P1_15	Cell division
E1D2_M_P1_16	Developing P1
E1D2_M_P1_17	Developing P1
E1D2_M_P1_18	Peripheral zone and P0
E1D2_M_P1_19	Developing P1
E1D2_M_P1_20	Developing P1
E1D2_M_P1_21	Developing P1
E1D2_M_P1_22	Developing P1
E1D2_M_P1_23	Central zone
E1D2_M_P1_24	Peripheral zone and P0
E1D2_M_P1_25	Central zone
E1D2_M_P1_26	Central zone
E1D2_M_P1_27	Central zone
E1D2_M_P1_28	Peripheral zone and P0
E1D2_M_P1_29	Developing P1
E1D2_M_P1_30	Peripheral zone and P0
E1D2_M_P1_32	Developing P1
E1D2_M_P1_33	Developing P1
E1D2_M_P1_34	Peripheral zone and P0
E1D2_M_P1_35	Central zone
E1D2_M_P1_36	Boundary cells
E1D2_M_P1_37	Central zone
E1D2_M_P1_38	Peripheral zone and P0
E1D2_M_P1_39	Peripheral zone and P0
E1D2_M_P1_40	Cell division
E1D2_M_P1_41	Central zone
E1D2_M_P1_42	Central zone
E1D2_M_P1_43	Central zone
E1D2_M_P1_44	Peripheral zone and P0
E1D2_M_P1_46	Peripheral zone and P0
E1D2_M_P1_47	Central zone
E1D2_M_P1_48	Central zone
E1D2_M_P1_49	Developing P1
E1D2_M_P1_51	Central zone
E1D2_M_P1_52	Cell division
E1D2_M_P1_53	Developing P1
E1D2_M_P1_54	Peripheral zone and P0
E1D2_M_P1_55	Central zone
E1D2_M_P1_56	Peripheral zone and P0
E1D2_M_P1_57	Central zone
E1D2_M_P1_58	Central zone
E1D2_M_P1_60	Boundary cells
E1D2_M_P1_61	Central zone
E1D2_M_P1_62	Cell division
E1D2_M_P1_63	Central zone
E1D2_M_P1_64	Central zone
E1D2_M_P1_65	Peripheral zone and P0
E1D2_M_P1_66	Central zone
E1D2_M_P1_67	Central zone
E1D2_M_P1_68	Peripheral zone and P0
E1D2_M_P1_69	Central zone
E1D2_M_P1_70	Peripheral zone and P0
E1D2_M_P1_71	Cell division
E1D2_M_P1_72	Central zone
E1D2_M_P1_75	Central zone
E1D2_M_P1_76	Peripheral zone and P0
E1D2_M_P1_77	Central zone
E1D2_M_P1_78	Central zone
E1D2_M_P1_79	Central zone
E1D2_M_P1_80	Peripheral zone and P0
E1D2_M_P1_81	Central zone
E1D2_M_P1_82	Central zone
E1D2_M_P1_84	Central zone
E1D2_M_P1_85	Central zone
E1D2_M_P1_86	Central zone
E1D2_M_P1_87	Peripheral zone and P0
E1D2_M_P1_88	Central zone
E1D2_M_P1_89	Central zone
E1D2_M_P1_90	Central zone
E1D2_M_P1_93	Central zone
E1D2_M_P1_94	Central zone
E1D2_M_P1_95	Central zone
E1D2_M_P1_96	Peripheral zone and P0
E1D2_M_P1_97	Central zone
E1D2_M_P1_98	Peripheral zone and P0
E1D2_M_P1_99	Central zone
E1D2_M_P1_100	Peripheral zone and P0
E1D2_M_P1_101	Central zone
E1D2_M_P1_102	Central zone
E1D2_M_P1_103	Central zone
E1D2_M_P1_104	Peripheral zone and P0
E1D2_M_P1_105	Central zone
E1D2_M_P1_106	Developing P1
E1D2_M_P1_107	Developing P1
E1D2_M_P1_108	Central zone
E1D2_M_P1_109	Cell division
E1D2_M_P1_110	Cell division
E1D2_M_P1_111	Central zone
E1D2_M_P1_112	Developing P1
E1D2_M_P1_113	Central zone
E1D2_M_P1_114	Central zone
E1D2_M_P1_117	Central zone
E1D2_M_P1_118	Developing P1
E1D2_M_P1_119	Cell division
E1D2_M_P1_120	Developing P1
E1D2_M_P1_121	Developing P1
E1D2_M_P1_122	Cell division
E1D2_M_P1_123	Central zone
E1D2_M_P1_124	Boundary cells
E1D2_M_P1_125	Developing P1
E1D2_M_P1_126	Developing P1
E1D2_M_P1_127	Cell division
E1D2_M_P1_128	Cell division
E1D2_M_P1_129	Cell division
E1D2_M_P1_130	Developing P1
E1D2_M_P1_131	Cell division
E1D2_M_P1_132	Developing P1
E1D2_M_P1_133	Developing P1
E1D2_M_P1_134	Cell division
E1D2_M_P1_135	Developing P1
E1D2_M_P1_136	Cell division
E1D2_M_P1_137	Developing P1
E1D2_M_P1_138	Developing P1
E1D2_M_P1_139	Cell division
E1D2_M_P1_140	Cell division
E1D2_M_P1_141	Cell division
E1D2_M_P1_142	Developing P1
E1D2_M_P1_143	Peripheral zone and P0
E1D2_M_P1_144	Developing P1
E1D2_M_P1_145	Peripheral zone and P0
E1D2_M_P1_146	Developing P1
E1D2_M_P1_147	Developing P1
E1D2_M_P1_148	Developing P1
E1D2_M_P1_149	Developing P1
E1D2_M_P1_150	Developing P1
E1D2_M_P1_152	Developing P1
E1D2_M_P1_153	Peripheral zone and P0
E1D2_M_P1_154	Peripheral zone and P0
E1D2_M_P1_155	Cell division
E1D2_M_P1_156	Cell division
E1D2_M_P1_157	Peripheral zone and P0
E1D2_M_P1_161	Developing P1
E1D2_M_P1_163	Cell division
E1D2_M_P1_164	Developing P1
E1D2_M_P1_165	Developing P1
E1D2_M_P1_166	Cell division
E1D2_M_P1_167	Peripheral zone and P0
E1D2_M_P1_168	Cell division
E1D2_M_P1_169	Cell division
E1D2_M_P1_170	Developing P1
E1D2_M_P1_171	Central zone
E1D2_M_P1_172	Central zone
E1D2_M_P1_173	Developing P1
E1D2_M_P1_174	Peripheral zone and P0
E1D2_M_P1_175	Boundary cells
E1D2_M_P1_176	Peripheral zone and P0
E1D2_M_P1_177	Developing P1
E1D2_M_P1_178	Peripheral zone and P0
E1D2_M_P1_180	Peripheral zone and P0
E1D2_M_P1_181	Developing P1
E1D2_M_P1_182	Developing P1
E1D2_M_P1_184	Peripheral zone and P0
E1D2_M_P1_185	Peripheral zone and P0
E1D2_M_P1_186	Peripheral zone and P0
E1D2_M_P1_187	Developing P1
E1D2_M_P1_188	Developing P1
E1D2_M_P1_189	Cell division
E1D2_M_P1_192	Developing P1
E1D2_M_P1_193	Developing P1
E1D2_M_P1_195	Developing P1
E1D2_M_P1_196	Developing P1
E1D2_M_P1_197	Developing P1
E1D2_M_P1_198	Developing P1
E1D2_M_P1_199	Developing P1
E1D2_M_P1_200	Developing P1
E1D2_M_P1_201	Developing P1
E1D2_M_P1_202	Developing P1
E1D2_M_P1_203	Boundary cells
E1D2_M_P1_204	Developing P1
E1D2_M_P1_205	Developing P1
E1D2_M_P1_206	Developing P1
E1D2_M_P1_208	Developing P1
E1D2_M_P1_209	Developing P1
E1D2_M_P1_210	Developing P1
E1D2_M_P1_211	Developing P1
E1D2_M_P1_212	Boundary cells
E1D2_M_P1_213	Central zone
E1D2_M_P1_214	Developing P1
E1D2_M_P1_215	Developing P1
E1D2_M_P1_216	Developing P1
E1D2_M_P1_217	Developing P1
E1D2_M_P1_218	Developing P1
E1D2_M_P1_219	Peripheral zone and P0
E1D2_M_P1_220	Peripheral zone and P0
E1D2_M_P1_221	Central zone
E1D2_M_P1_222	Developing P1
E1D2_M_P1_223	Developing P1
E1D2_M_P1_224	Developing P1
E1D2_M_P1_225	Peripheral zone and P0
E1D2_M_P1_226	Cell division
E1D2_M_P1_227	Cell division
E1D2_M_P1_228	Developing P1
E1D2_M_P1_229	Central zone
E1D2_M_P1_230	Central zone
E1D2_M_P1_231	Central zone
E1D2_M_P1_233	Peripheral zone and P0
E1D2_M_P1_234	Central zone
E1D2_M_P1_236	Peripheral zone and P0
E1D2_M_P1_238	Central zone
E1D2_M_P1_239	Central zone
E1D2_M_P1_241	Developing P1
E1D2_M_P1_242	Developing P1
E1D2_M_P1_243	Developing P1
E1D2_M_P1_244	Developing P1
E1D2_M_P1_246	Developing P1
E1D2_M_P1_247	Developing P1
E1D2_M_P1_248	Peripheral zone and P0
E1D2_M_P1_249	Developing P1
E1D2_M_P1_250	Central zone
E1D2_M_P1_251	Developing P1
E1D2_M_P1_252	Developing P1
E1D2_M_P1_253	Developing P1
E1D2_M_P1_254	Developing P1
E1D2_M_P1_255	Developing P1
E1D2_M_P1_256	Developing P1
E1D2_M_P1_258	Developing P1
S1A1_M_P1_0	Peripheral zone and P0
S1A1_M_P1_1	Developing P1
S1A1_M_P1_2	Peripheral zone and P0
S1A1_M_P1_3	Peripheral zone and P0
S1A1_M_P1_4	Peripheral zone and P0
S1A1_M_P1_5	Peripheral zone and P0
S1A1_M_P1_6	Peripheral zone and P0
S1A1_M_P1_7	Central zone
S1A1_M_P1_8	Peripheral zone and P0
S1A1_M_P1_9	Peripheral zone and P0
S1A1_M_P1_10	Peripheral zone and P0
S1A1_M_P1_11	Peripheral zone and P0
S1A1_M_P1_12	Central zone
S1A1_M_P1_13	Peripheral zone and P0
S1A1_M_P1_14	Cell division
S1A1_M_P1_15	Cell division
S1A1_M_P1_16	Central zone
S1A1_M_P1_17	Developing P1
S1A1_M_P1_18	Central zone
S1A1_M_P1_19	Peripheral zone and P0
S1A1_M_P1_20	Central zone
S1A1_M_P1_21	Cell division
S1A1_M_P1_22	Cell division
S1A1_M_P1_23	Central zone
S1A1_M_P1_24	Central zone
S1A1_M_P1_25	Central zone
S1A1_M_P1_26	Developing P1
S1A1_M_P1_27	Developing P1
S1A1_M_P1_28	Peripheral zone and P0
S1A1_M_P1_29	Developing P1
S1A1_M_P1_30	Peripheral zone and P0
S1A1_M_P1_31	Cell division
S1A1_M_P1_32	Developing P1
S1A1_M_P1_33	Central zone
S1A1_M_P1_34	Central zone
S1A1_M_P1_35	Central zone
S1A1_M_P1_37	Central zone
S1A1_M_P1_38	Central zone
S1A1_M_P1_39	Peripheral zone and P0
S1A1_M_P1_40	Central zone
S1A1_M_P1_41	Peripheral zone and P0
S1A1_M_P1_44	Central zone
S1A1_M_P1_45	Central zone
S1A1_M_P1_46	Central zone
S1A1_M_P1_47	Central zone
S1A1_M_P1_48	Central zone
S1A1_M_P1_49	Peripheral zone and P0
S1A1_M_P1_50	Central zone
S1A1_M_P1_51	Central zone
S1A1_M_P1_52	Developing P1
S1A1_M_P1_53	Central zone
S1A1_M_P1_54	Central zone
S1A1_M_P1_55	Cell division
S1A1_M_P1_56	Developing P1
S1A1_M_P1_57	Peripheral zone and P0
S1A1_M_P1_58	Developing P1
S1A1_M_P1_59	Central zone
S1A1_M_P1_60	Developing P1
S1A1_M_P1_61	Central zone
S1A1_M_P1_62	Central zone
S1A1_M_P1_63	Central zone
S1A1_M_P1_64	Cell division
S1A1_M_P1_65	Peripheral zone and P0
S1A1_M_P1_66	Cell division
S1A1_M_P1_67	Central zone
S1A1_M_P1_68	Central zone
S1A1_M_P1_69	Central zone
S1A1_M_P1_70	Central zone
S1A1_M_P1_71	Cell division
S1A1_M_P1_72	Central zone
S1A1_M_P1_73	Developing P1
S1A1_M_P1_74	Developing P1
S1A1_M_P1_75	Peripheral zone and P0
S1A1_M_P1_76	Developing P1
S1A1_M_P1_77	Central zone
S1A1_M_P1_78	Cell division
S1A1_M_P1_79	Central zone
S1A1_M_P1_80	Central zone
S1A1_M_P1_81	Central zone
S1A1_M_P1_82	Peripheral zone and P0
S1A1_M_P1_83	Peripheral zone and P0
S1A1_M_P1_84	Central zone
S1A1_M_P1_85	Central zone
S1A1_M_P1_86	Developing P1
S1A1_M_P1_87	Peripheral zone and P0
S1A1_M_P1_88	Peripheral zone and P0
S1A1_M_P1_89	Central zone
S1A1_M_P1_90	Central zone
S1A1_M_P1_91	Central zone
S1A1_M_P1_92	Central zone
S1A1_M_P1_93	Central zone
S1A1_M_P1_94	Peripheral zone and P0
S1A1_M_P1_95	Peripheral zone and P0
S1A1_M_P1_96	Central zone
S1A1_M_P1_97	Cell division
S1A1_M_P1_98	Central zone
S1A1_M_P1_99	Developing P1
S1A1_M_P1_100	Peripheral zone and P0
S1A1_M_P1_101	Cell division
S1A1_M_P1_102	Central zone
S1A1_M_P1_103	Central zone
S1A1_M_P1_105	Central zone
S1A1_M_P1_106	Peripheral zone and P0
S1A1_M_P1_107	Developing P1
S1A1_M_P1_108	Cell division
S1A1_M_P1_109	Developing P1
S1A1_M_P1_110	Developing P1
S1A1_M_P1_111	Cell division
S1A1_M_P1_112	Central zone
S1A1_M_P1_113	Developing P1
S1A1_M_P1_114	Developing P1
S1A1_M_P1_115	Developing P1
S1A1_M_P1_116	Developing P1
S1A1_M_P1_117	Cell division
S1A1_M_P1_118	Developing P1
S1A1_M_P1_119	Peripheral zone and P0
S1A1_M_P1_120	Developing P1
S1A1_M_P1_121	Cell division
S1A1_M_P1_122	Developing P1
S1A1_M_P1_123	Peripheral zone and P0
S1A1_M_P1_124	Peripheral zone and P0
S1A1_M_P1_125	Cell division
S1A1_M_P1_126	Peripheral zone and P0
S1A1_M_P1_127	Peripheral zone and P0
S1A1_M_P1_128	Peripheral zone and P0
S1A1_M_P1_129	Peripheral zone and P0
S1A1_M_P1_130	Peripheral zone and P0
S1A1_M_P1_131	Central zone
S1A1_M_P1_132	Cell division
S1A1_M_P1_133	Peripheral zone and P0
S1A1_M_P1_134	Developing P1
S1A1_M_P1_135	Central zone
S1A1_M_P1_136	Central zone
S1A1_M_P1_137	Central zone
S1A1_M_P1_138	Central zone
S1A1_M_P1_139	Peripheral zone and P0
S1A1_M_P1_140	Central zone
S1A1_M_P1_141	Central zone
S1A1_M_P1_142	Central zone
S1A1_M_P1_143	Central zone
S1A1_M_P1_144	Central zone
S1A1_M_P1_145	Peripheral zone and P0
S1A1_M_P1_146	Peripheral zone and P0
S1A1_M_P1_147	Peripheral zone and P0
S1A1_M_P1_148	Cell division
S1A1_M_P1_149	Peripheral zone and P0
S1A1_M_P1_150	Peripheral zone and P0
S1A1_M_P1_151	Peripheral zone and P0
S1A1_M_P1_152	Peripheral zone and P0
S1A1_M_P1_153	Developing P1
S1A1_M_P1_154	Peripheral zone and P0
S1A1_M_P1_155	Cell division
S1A1_M_P1_156	Cell division
S1A1_M_P1_158	Cell division
S1A1_M_P1_159	Developing P1
S1A1_M_P1_160	Peripheral zone and P0
S1A1_M_P1_161	Developing P1
S1A1_M_P1_162	Developing P1
S1A1_M_P1_163	Central zone
S1A1_M_P1_164	Developing P1
S1A2_M_P1_0	Developing P1
S1A2_M_P1_1	Developing P1
S1A2_M_P1_2	Developing P1
S1A2_M_P1_3	Developing P1
S1A2_M_P1_4	Developing P1
S1A2_M_P1_5	Cell division
S1A2_M_P1_6	Developing P1
S1A2_M_P1_7	Developing P1
S1A2_M_P1_8	Developing P1
S1A2_M_P1_9	Cell division
S1A2_M_P1_10	Developing P1
S1A2_M_P1_11	Cell division
S1A2_M_P1_12	Developing P1
S1A2_M_P1_13	Developing P1
S1A2_M_P1_14	Developing P1
S1A2_M_P1_15	Developing P1
S1A2_M_P1_16	Peripheral zone and P0
S1A2_M_P1_17	Developing P1
S1A2_M_P1_18	Developing P1
S1A2_M_P1_19	Developing P1
S1A2_M_P1_20	Developing P1
S1A2_M_P1_21	Cell division
S1A2_M_P1_22	Developing P1
S1A2_M_P1_23	Developing P1
S1A2_M_P1_24	Developing P1
S1A2_M_P1_25	Developing P1
S1A2_M_P1_26	Developing P1
S1A2_M_P1_27	Cell division
S1A2_M_P1_28	Cell division
S1A2_M_P1_29	Developing P1
S1A2_M_P1_30	Developing P1
S1A2_M_P1_32	Cell division
S1A2_M_P1_33	Developing P1
S1A2_M_P1_34	Cell division
S1A2_M_P1_35	Developing P1
S1A2_M_P1_36	Developing P1
S1A2_M_P1_37	Cell division
S1A2_M_P1_38	Peripheral zone and P0
S1A2_M_P1_39	Developing P1
S1A2_M_P1_40	Peripheral zone and P0
S1A2_M_P1_41	Cell division
S1A2_M_P1_42	Peripheral zone and P0
S1A2_M_P1_43	Cell division
S1A2_M_P1_49	Cell division
S1A2_M_P1_50	Cell division
S1A2_M_P1_51	Peripheral zone and P0
S1A2_M_P1_52	Central zone
S1A2_M_P1_53	Central zone
S1A2_M_P1_54	Central zone
S1A2_M_P1_55	Central zone
S1A2_M_P1_56	Cell division
S1A2_M_P1_57	Developing P1
S1A2_M_P1_58	Developing P1
S1A2_M_P1_59	Developing P1
S1A2_M_P1_60	Peripheral zone and P0
S1A2_M_P1_61	Central zone
S1A2_M_P1_62	Cell division
S1A2_M_P1_63	Central zone
S1A2_M_P1_64	Developing P1
S1A2_M_P1_65	Central zone
S1A2_M_P1_66	Cell division
S1A2_M_P1_67	Peripheral zone and P0
S1A2_M_P1_68	Central zone
S1A2_M_P1_69	Central zone
S1A2_M_P1_70	Peripheral zone and P0
S1A2_M_P1_71	Developing P1
S1A2_M_P1_72	Peripheral zone and P0
S1A2_M_P1_73	Central zone
S1A2_M_P1_74	Developing P1
S1A2_M_P1_75	Developing P1
S1A2_M_P1_76	Central zone
S1A2_M_P1_77	Central zone
S1A2_M_P1_78	Peripheral zone and P0
S1A2_M_P1_79	Developing P1
S1A2_M_P1_80	Central zone
S1A2_M_P1_81	Peripheral zone and P0
S1A2_M_P1_82	Central zone
S1A2_M_P1_83	Peripheral zone and P0
S1A2_M_P1_84	Cell division
S1A2_M_P1_85	Cell division
S1A2_M_P1_86	Developing P1
S1A2_M_P1_87	Peripheral zone and P0
S1A2_M_P1_88	Central zone
S1A2_M_P1_89	Developing P1
S1A2_M_P1_90	Peripheral zone and P0
S1A2_M_P1_91	Central zone
S1A2_M_P1_92	Central zone
S1A2_M_P1_93	Central zone
S1A2_M_P1_94	Developing P1
S1A2_M_P1_95	Developing P1
S1A2_M_P1_96	Developing P1
S1A2_M_P1_97	Central zone
S1A2_M_P1_98	Peripheral zone and P0
S1A2_M_P1_99	Peripheral zone and P0
S1A2_M_P1_100	Peripheral zone and P0
S1A2_M_P1_101	Developing P1
S1A2_M_P1_102	Central zone
S1A2_M_P1_103	Central zone
S1A2_M_P1_104	Central zone
S1A2_M_P1_105	Central zone
S1A2_M_P1_106	Developing P1
S1A2_M_P1_107	Developing P1
S1A2_M_P1_108	Central zone
S1A2_M_P1_109	Central zone
S1A2_M_P1_110	Peripheral zone and P0
S1A2_M_P1_111	Central zone
S1A2_M_P1_112	Peripheral zone and P0
S1A2_M_P1_113	Developing P1
S1A2_M_P1_114	Central zone
S1A2_M_P1_115	Peripheral zone and P0
S1A2_M_P1_116	Developing P1
S1A2_M_P1_117	Central zone
S1A2_M_P1_118	Central zone
S1A2_M_P1_119	Central zone
S1A2_M_P1_120	Peripheral zone and P0
S1A2_M_P1_121	Peripheral zone and P0
S1A2_M_P1_122	Central zone
S1A2_M_P1_123	Central zone
S1A2_M_P1_124	Central zone
S1A2_M_P1_125	Central zone
S1A2_M_P1_126	Developing P1
S1A2_M_P1_127	Central zone
S1A2_M_P1_128	Peripheral zone and P0
S1A2_M_P1_129	Central zone
S1A2_M_P1_130	Central zone
S1A2_M_P1_131	Central zone
S1A2_M_P1_132	Central zone
S1A2_M_P1_133	Developing P1
S1A2_M_P1_134	Peripheral zone and P0
S1A2_M_P1_135	Cell division
S1A2_M_P1_136	Cell division
S1A2_M_P1_137	Cell division
S1A2_M_P1_138	Central zone
S1A2_M_P1_139	Central zone
S1A2_M_P1_140	Central zone
S1A2_M_P1_142	Peripheral zone and P0
S1A2_M_P1_143	Developing P1
S1A2_M_P1_144	Developing P1
S1A2_M_P1_145	Cell division
S1A2_M_P1_146	Peripheral zone and P0
S1A2_M_P1_147	Developing P1
S1A2_M_P1_148	Boundary cells
S1A2_M_P1_149	Developing P1
S1A2_M_P1_150	Peripheral zone and P0
S1A2_M_P1_151	Central zone
S1A2_M_P1_152	Central zone
S1A2_M_P1_153	Developing P1
S1A2_M_P1_154	Cell division
S1A2_M_P1_155	Boundary cells
S1A2_M_P1_156	Developing P1
S1A2_M_P1_157	Peripheral zone and P0
S1A2_M_P1_158	Peripheral zone and P0
S1A2_M_P1_159	Central zone
S1A2_M_P1_160	Developing P1
S1A2_M_P1_161	Cell division
S1A2_M_P1_162	Central zone
S1A2_M_P1_163	Peripheral zone and P0
S1A2_M_P1_164	Cell division
S1A2_M_P1_165	Developing P1
S1A2_M_P1_166	Developing P1
S1A2_M_P1_167	Cell division
S1A2_M_P1_168	Developing P1
S1A2_M_P1_169	Developing P1
S1A2_M_P1_170	Developing P1
S1A2_M_P1_171	Developing P1
S1A2_M_P1_172	Developing P1
S1A2_M_P1_173	Developing P1
S1A2_M_P1_174	Developing P1
S1A2_M_P1_175	Developing P1
S1A2_M_P1_176	Developing P1
S1A2_M_P1_177	Developing P1
S1A2_M_P1_178	Cell division
S1A2_M_P1_179	Cell division
S1A2_M_P1_180	Developing P1
S1A2_M_P1_182	Developing P1
S1A2_M_P1_183	Developing P1
S1A2_M_P1_184	Developing P1
S1A2_M_P1_185	Cell division
S1A2_M_P1_186	Cell division
S1A2_M_P1_187	Developing P1
S1A2_M_P1_188	Central zone
S1A2_M_P1_189	Developing P1
S1A2_M_P1_190	Central zone
S1A2_M_P1_191	Central zone
S1A2_M_P1_192	Central zone
S1A2_M_P1_193	Central zone
S1A2_M_P1_194	Central zone
S1A2_M_P1_195	Cell division
S1A2_M_P1_196	Developing P1
S1A2_M_P1_197	Developing P1
S1A2_M_P1_198	Developing P1
S1A2_M_P1_199	Developing P1
S1A2_M_P1_200	Cell division
S1A2_M_P1_201	Developing P1
S1A2_M_P1_202	Developing P1
S1A2_M_P1_204	Developing P1
S1A2_M_P1_205	Developing P1
S1A2_M_P1_206	Developing P1
S1A2_M_P1_207	Developing P1
S1A2_M_P1_208	Peripheral zone and P0
S1A2_M_P1_209	Boundary cells
S1A2_M_P1_210	Central zone
S1A2_M_P1_212	Central zone
S1A2_M_P1_213	Central zone
S1A2_M_P1_214	Central zone
S1A2_M_P1_215	Developing P1
S1A2_M_P1_216	Developing P1
S1A2_M_P1_217	Peripheral zone and P0
S1A2_M_P1_218	Developing P1
S1A2_M_P1_220	Cell division
S1A2_M_P1_221	Cell division
S1A2_M_P1_222	Central zone
S1A2_M_P1_223	Central zone
S1A2_M_P1_224	Developing P1
S1A2_M_P1_225	Cell division
S1A2_M_P1_227	Central zone
S1A2_M_P1_228	Developing P1
S1A2_M_P1_229	Peripheral zone and P0
S1A2_M_P1_230	Central zone
S1A2_M_P1_231	Central zone
S1A2_M_P1_232	Central zone
S1A2_M_P1_233	Developing P1
S1A2_M_P1_234	Peripheral zone and P0
S1A2_M_P1_235	Central zone
S1A2_M_P1_236	Cell division
S1A2_M_P1_237	Cell division
S1A2_M_P1_238	Cell division
S1A2_M_P1_239	Cell division
S1A2_M_P1_240	Cell division
S1A2_M_P1_241	Cell division
S1A2_M_P1_242	Peripheral zone and P0
S1B1_M_P1_0	Developing P1
S1B1_M_P1_1	Peripheral zone and P0
S1B1_M_P1_2	Peripheral zone and P0
S1B1_M_P1_4	Peripheral zone and P0
S1B1_M_P1_5	Peripheral zone and P0
S1B1_M_P1_6	Peripheral zone and P0
S1B1_M_P1_7	Peripheral zone and P0
S1B1_M_P1_8	Developing P1
S1B1_M_P1_9	Peripheral zone and P0
S1B1_M_P1_10	Peripheral zone and P0
S1B1_M_P1_11	Peripheral zone and P0
S1B1_M_P1_12	Peripheral zone and P0
S1B1_M_P1_13	Central zone
S1B1_M_P1_14	Peripheral zone and P0
S1B1_M_P1_15	Developing P1
S1B1_M_P1_16	Central zone
S1B1_M_P1_18	Peripheral zone and P0
S1B1_M_P1_19	Central zone
S1B1_M_P1_20	Central zone
S1B1_M_P1_21	Cell division
S1B1_M_P1_23	Central zone
S1B1_M_P1_24	Central zone
S1B1_M_P1_26	Cell division
S1B1_M_P1_27	Central zone
S1B1_M_P1_29	Peripheral zone and P0
S1B1_M_P1_30	Peripheral zone and P0
S1B1_M_P1_31	Central zone
S1B1_M_P1_32	Central zone
S1B1_M_P1_33	Central zone
S1B1_M_P1_34	Cell division
S1B1_M_P1_35	Central zone
S1B1_M_P1_36	Central zone
S1B1_M_P1_37	Central zone
S1B1_M_P1_39	Boundary cells
S1B1_M_P1_40	Central zone
S1B1_M_P1_41	Central zone
S1B1_M_P1_42	Central zone
S1B1_M_P1_43	Central zone
S1B1_M_P1_44	Central zone
S1B1_M_P1_46	Central zone
S1B1_M_P1_47	Central zone
S1B1_M_P1_48	Peripheral zone and P0
S1B1_M_P1_49	Central zone
S1B1_M_P1_50	Central zone
S1B1_M_P1_51	Boundary cells
S1B1_M_P1_52	Central zone
S1B1_M_P1_53	Central zone
S1B1_M_P1_54	Cell division
S1B1_M_P1_55	Central zone
S1B1_M_P1_56	Cell division
S1B1_M_P1_57	Central zone
S1B1_M_P1_58	Developing P1
S1B1_M_P1_59	Central zone
S1B1_M_P1_60	Central zone
S1B1_M_P1_61	Cell division
S1B1_M_P1_62	Boundary cells
S1B1_M_P1_63	Central zone
S1B1_M_P1_64	Central zone
S1B1_M_P1_65	Boundary cells
S1B1_M_P1_66	Cell division
S1B1_M_P1_67	Cell division
S1B1_M_P1_68	Central zone
S1B1_M_P1_69	Central zone
S1B1_M_P1_70	Cell division
S1B1_M_P1_71	Central zone
S1B1_M_P1_72	Boundary cells
S1B1_M_P1_73	Developing P1
S1B1_M_P1_74	Developing P1
S1B1_M_P1_75	Central zone
S1B1_M_P1_76	Cell division
S1B1_M_P1_77	Developing P1
S1B1_M_P1_78	Central zone
S1B1_M_P1_79	Peripheral zone and P0
S1B1_M_P1_80	Central zone
S1B1_M_P1_81	Developing P1
S1B1_M_P1_83	Developing P1
S1B1_M_P1_84	Central zone
S1B1_M_P1_85	Peripheral zone and P0
S1B1_M_P1_86	Developing P1
S1B1_M_P1_87	Developing P1
S1B1_M_P1_88	Developing P1
S1B1_M_P1_89	Developing P1
S1B1_M_P1_91	Developing P1
S1B1_M_P1_94	Developing P1
S1B1_M_P1_96	Developing P1
S1B1_M_P1_97	Developing P1
S1B1_M_P1_98	Developing P1
S1B1_M_P1_99	Developing P1
S1B1_M_P1_101	Peripheral zone and P0
S1B1_M_P1_102	Developing P1
S1B1_M_P1_103	Developing P1
S1B1_M_P1_104	Developing P1
S1B1_M_P1_105	Developing P1
S1B1_M_P1_106	Cell division
S1B1_M_P1_107	Developing P1
S1B1_M_P1_108	Central zone
S1B1_M_P1_109	Developing P1
S1B1_M_P1_110	Developing P1
S1B1_M_P1_111	Developing P1
S1B1_M_P1_112	Developing P1
S1B1_M_P1_118	Peripheral zone and P0
S1B1_M_P1_119	Cell division
S1B1_M_P1_120	Central zone
S1B1_M_P1_121	Developing P1
S1B1_M_P1_122	Developing P1
S1B1_M_P1_123	Developing P1
S1B1_M_P1_124	Cell division
S1B1_M_P1_125	Peripheral zone and P0
S1B1_M_P1_127	Developing P1
S1B1_M_P1_128	Peripheral zone and P0
S1B1_M_P1_129	Peripheral zone and P0
S1B1_M_P1_131	Developing P1
S1B1_M_P1_132	Peripheral zone and P0
S1B1_M_P1_133	Peripheral zone and P0
S1B1_M_P1_135	Cell division
S1B1_M_P1_136	Cell division
S1B1_M_P1_138	Peripheral zone and P0
S1B1_M_P1_139	Peripheral zone and P0
S1B1_M_P1_140	Developing P1
S1B1_M_P1_141	Cell division
S1B1_M_P1_142	Peripheral zone and P0
S1B1_M_P1_143	Central zone
S1B1_M_P1_144	Central zone
S1B1_M_P1_145	Cell division
S1B1_M_P1_146	Cell division
S1B1_M_P1_149	Cell division
S1B1_M_P1_150	Developing P1
S1B1_M_P1_152	Cell division
S1B1_M_P1_153	Central zone
S1B1_M_P1_154	Developing P1
S1B1_M_P1_155	Developing P1
S1B1_M_P1_156	Peripheral zone and P0
S1B1_M_P1_158	Peripheral zone and P0
S1B1_M_P1_159	Developing P1
S1B1_M_P1_160	Central zone
S1B1_M_P1_161	Peripheral zone and P0
S1B1_M_P1_162	Peripheral zone and P0
S1B1_M_P1_163	Peripheral zone and P0
S1B1_M_P1_164	Central zone
S1B1_M_P1_165	Central zone
S1B1_M_P1_166	Central zone
S1B1_M_P1_167	Central zone
S1B1_M_P1_168	Central zone
S1B1_M_P1_170	Central zone
S1B1_M_P1_171	Developing P1
S1B1_M_P1_172	Boundary cells
S1B1_M_P1_173	Boundary cells
S1B1_M_P1_174	Cell division
S1B1_M_P1_175	Central zone
S1B1_M_P1_176	Peripheral zone and P0
S1B1_M_P1_177	Central zone
S1B1_M_P1_178	Central zone
S1B1_M_P1_179	Developing P1
S1B1_M_P1_180	Developing P1
S1B1_M_P1_181	Developing P1
S1B1_M_P1_182	Developing P1
S1B1_M_P1_183	Peripheral zone and P0
S1B1_M_P1_184	Developing P1
S1B1_M_P1_185	Developing P1
S1B1_M_P1_186	Developing P1
S1B1_M_P1_187	Cell division
S1B1_M_P1_189	Peripheral zone and P0
S1B1_M_P1_190	Cell division
S1B1_M_P1_192	Cell division
S1B1_M_P1_193	Cell division
S1B1_M_P1_195	Cell division
S1B1_M_P1_197	Developing P1
S1B1_M_P1_198	Peripheral zone and P0
S1B1_M_P1_199	Developing P1
S1B1_M_P1_201	Cell division
S1B1_M_P1_202	Cell division
S1B1_M_P1_203	Developing P1
S1B1_M_P1_204	Developing P1
S1B1_M_P1_205	Developing P1
S1B1_M_P1_206	Developing P1
S1B1_M_P1_207	Cell division
S1B1_M_P1_209	Developing P1
S1B1_M_P1_210	Developing P1
S1B1_M_P1_211	Peripheral zone and P0
S1B1_M_P1_212	Cell division
S1B1_M_P1_213	Cell division
S1B1_M_P1_214	Cell division
S1B1_M_P1_215	Cell division
S1B1_M_P1_216	Developing P1
S1B1_M_P1_217	Peripheral zone and P0
S1B1_M_P1_220	Developing P1
S1B1_M_P1_222	Cell division
S1B1_M_P1_223	Developing P1
S1B1_M_P1_224	Developing P1
S1B2_M_P1_0	Developing P1
S1B2_M_P1_1	Developing P1
S1B2_M_P1_2	Developing P1
S1B2_M_P1_3	Developing P1
S1B2_M_P1_4	Peripheral zone and P0
S1B2_M_P1_5	Developing P1
S1B2_M_P1_6	Peripheral zone and P0
S1B2_M_P1_7	Cell division
S1B2_M_P1_8	Cell division
S1B2_M_P1_9	Developing P1
S1B2_M_P1_10	Peripheral zone and P0
S1B2_M_P1_11	Developing P1
S1B2_M_P1_12	Central zone
S1B2_M_P1_13	Developing P1
S1B2_M_P1_14	Central zone
S1B2_M_P1_15	Central zone
S1B2_M_P1_16	Peripheral zone and P0
S1B2_M_P1_17	Developing P1
S1B2_M_P1_18	Developing P1
S1B2_M_P1_20	Central zone
S1B2_M_P1_21	Developing P1
S1B2_M_P1_22	Boundary cells
S1B2_M_P1_24	Central zone
S1B2_M_P1_25	Central zone
S1B2_M_P1_26	Peripheral zone and P0
S1B2_M_P1_27	Central zone
S1B2_M_P1_28	Central zone
S1B2_M_P1_29	Central zone
S1B2_M_P1_30	Cell division
S1B2_M_P1_31	Central zone
S1B2_M_P1_32	Peripheral zone and P0
S1B2_M_P1_33	Central zone
S1B2_M_P1_34	Developing P1
S1B2_M_P1_35	Developing P1
S1B2_M_P1_36	Central zone
S1B2_M_P1_37	Central zone
S1B2_M_P1_38	Central zone
S1B2_M_P1_39	Developing P1
S1B2_M_P1_40	Central zone
S1B2_M_P1_41	Developing P1
S1B2_M_P1_42	Developing P1
S1B2_M_P1_43	Central zone
S1B2_M_P1_44	Developing P1
S1B2_M_P1_45	Central zone
S1B2_M_P1_46	Central zone
S1B2_M_P1_47	Central zone
S1B2_M_P1_48	Central zone
S1B2_M_P1_49	Peripheral zone and P0
S1B2_M_P1_51	Developing P1
S1B2_M_P1_52	Central zone
S1B2_M_P1_53	Developing P1
S1B2_M_P1_54	Central zone
S1B2_M_P1_55	Central zone
S1B2_M_P1_56	Peripheral zone and P0
S1B2_M_P1_57	Boundary cells
S1B2_M_P1_58	Central zone
S1B2_M_P1_59	Central zone
S1B2_M_P1_60	Developing P1
S1B2_M_P1_61	Central zone
S1B2_M_P1_62	Central zone
S1B2_M_P1_63	Central zone
S1B2_M_P1_64	Central zone
S1B2_M_P1_65	Peripheral zone and P0
S1B2_M_P1_66	Cell division
S1B2_M_P1_67	Central zone
S1B2_M_P1_68	Developing P1
S1B2_M_P1_69	Developing P1
S1B2_M_P1_70	Central zone
S1B2_M_P1_71	Central zone
S1B2_M_P1_72	Central zone
S1B2_M_P1_73	Central zone
S1B2_M_P1_74	Central zone
S1B2_M_P1_75	Cell division
S1B2_M_P1_76	Central zone
S1B2_M_P1_77	Central zone
S1B2_M_P1_78	Central zone
S1B2_M_P1_79	Boundary cells
S1B2_M_P1_80	Developing P1
S1B2_M_P1_81	Developing P1
S1B2_M_P1_82	Central zone
S1B2_M_P1_83	Central zone
S1B2_M_P1_84	Developing P1
S1B2_M_P1_85	Central zone
S1B2_M_P1_86	Developing P1
S1B2_M_P1_87	Central zone
S1B2_M_P1_88	Developing P1
S1B2_M_P1_89	Central zone
S1B2_M_P1_90	Developing P1
S1B2_M_P1_91	Central zone
S1B2_M_P1_92	Cell division
S1B2_M_P1_93	Central zone
S1B2_M_P1_94	Cell division
S1B2_M_P1_95	Peripheral zone and P0
S1B2_M_P1_96	Developing P1
S1B2_M_P1_97	Boundary cells
S1B2_M_P1_98	Developing P1
S1B2_M_P1_99	Boundary cells
S1B2_M_P1_100	Central zone
S1B2_M_P1_101	Developing P1
S1B2_M_P1_102	Boundary cells
S1B2_M_P1_103	Central zone
S1B2_M_P1_104	Central zone
S1B2_M_P1_105	Cell division
S1B2_M_P1_106	Central zone
S1B2_M_P1_107	Central zone
S1B2_M_P1_108	Central zone
S1B2_M_P1_109	Developing P1
S1B2_M_P1_110	Developing P1
S1B2_M_P1_111	Central zone
S1B2_M_P1_113	Central zone
S1B2_M_P1_114	Central zone
S1B2_M_P1_115	Cell division
S1B2_M_P1_116	Central zone
S1B2_M_P1_117	Developing P1
S1B2_M_P1_118	Central zone
S1B2_M_P1_119	Developing P1
S1B2_M_P1_120	Central zone
S1B2_M_P1_121	Central zone
S1B2_M_P1_122	Central zone
S1B2_M_P1_123	Cell division
S1B2_M_P1_124	Central zone
S1B2_M_P1_125	Cell division
S1B2_M_P1_126	Boundary cells
S1B2_M_P1_127	Cell division
S1B2_M_P1_128	Cell division
S1B2_M_P1_129	Cell division
S1B2_M_P1_130	Developing P1
S1B2_M_P1_131	Developing P1
S1B2_M_P1_132	Central zone
S1B2_M_P1_133	Central zone
S1B2_M_P1_134	Developing P1
S1B2_M_P1_135	Cell division
S1B2_M_P1_136	Central zone
S1B2_M_P1_137	Developing P1
S1B2_M_P1_138	Boundary cells
S1B2_M_P1_139	Central zone
S1B2_M_P1_140	Developing P1
S1B2_M_P1_141	Cell division
S1B2_M_P1_142	Cell division
S1B2_M_P1_143	Central zone
S1B2_M_P1_144	Developing P1
S1B2_M_P1_145	Developing P1
S1B2_M_P1_146	Developing P1
S1B2_M_P1_147	Developing P1
S1B2_M_P1_148	Central zone
S1B2_M_P1_149	Developing P1
S1B2_M_P1_151	Developing P1
S1B2_M_P1_152	Developing P1
S1B2_M_P1_154	Central zone
S1B2_M_P1_155	Cell division
S1B2_M_P1_156	Cell division
S1B2_M_P1_157	Developing P1
S1B2_M_P1_158	Developing P1
S1B2_M_P1_162	Developing P1
S1B2_M_P1_163	Developing P1
S1B2_M_P1_165	Developing P1
S1B2_M_P1_166	Cell division
S1B2_M_P1_167	Developing P1
S1B2_M_P1_168	Cell division
S1B2_M_P1_169	Developing P1
S1B2_M_P1_170	Developing P1
S1B2_M_P1_171	Developing P1
S1B2_M_P1_172	Developing P1
S1B2_M_P1_173	Developing P1
S1B2_M_P1_175	Developing P1
S1B2_M_P1_176	Developing P1
S1B2_M_P1_177	Cell division
S1B2_M_P1_178	Central zone
S1B2_M_P1_179	Developing P1
S1B2_M_P1_180	Peripheral zone and P0
S1B2_M_P1_181	Developing P1
S1B2_M_P1_182	Central zone
S1B2_M_P1_183	Developing P1
S1B2_M_P1_184	Developing P1
S1B2_M_P1_186	Cell division
S1B2_M_P1_189	Cell division
S1B2_M_P1_190	Developing P1
S1B2_M_P1_191	Developing P1
S1B2_M_P1_192	Developing P1
S1B2_M_P1_193	Developing P1
S1B2_M_P1_194	Cell division
S1B2_M_P1_195	Cell division
S1B2_M_P1_196	Developing P1
S1B2_M_P1_198	Cell division
S1B2_M_P1_199	Cell division
S1B2_M_P1_200	Developing P1
S1B2_M_P1_201	Developing P1
S1B2_M_P1_203	Cell division
S1B2_M_P1_204	Cell division
S1B2_M_P1_205	Cell division
S1B2_M_P1_209	Cell division
S1B2_M_P1_211	Cell division
S1B2_M_P1_213	Cell division
S1B2_M_P1_219	Developing P1
S1B2_M_P1_220	Cell division
S1B2_M_P1_221	Developing P1
S1B2_M_P1_222	Developing P1
S1B2_M_P1_223	Central zone
S1B2_M_P1_225	Developing P1
S1B2_M_P1_226	Developing P1
S1B2_M_P1_229	Central zone
S1B2_M_P1_230	Central zone
S1B2_M_P1_233	Developing P1
S1B2_M_P1_238	Central zone
S1B2_M_P1_240	Developing P1
S1B2_M_P1_241	Boundary cells
S1B2_M_P1_242	Developing P1
S1B2_M_P1_243	Central zone
S1B2_M_P1_244	Central zone
S1B2_M_P1_245	Central zone
S1B2_M_P1_246	Central zone
S1B2_M_P1_247	Peripheral zone and P0
S1B2_M_P1_248	Peripheral zone and P0
S1B2_M_P1_249	Developing P1
S1B2_M_P1_251	Central zone
S1B2_M_P1_252	Central zone
S1B2_M_P1_253	Developing P1
S1B2_M_P1_254	Peripheral zone and P0
S1B2_M_P1_255	Developing P1
S1B2_M_P1_256	Developing P1
S1B2_M_P1_257	Developing P1
S1B2_M_P1_258	Developing P1
S1B2_M_P1_259	Boundary cells
S1B2_M_P1_260	Cell division
S1B2_M_P1_261	Cell division
S1B2_M_P1_262	Cell division
S1B2_M_P1_263	Central zone
S1B2_M_P1_264	Central zone
S1B2_M_P1_265	Central zone
S1B2_M_P1_266	Cell division
S1B2_M_P1_267	Developing P1
S1B2_M_P1_268	Central zone
S1B2_M_P1_272	Cell division
S1B2_M_P1_273	Developing P1
S1B2_M_P1_276	Cell division
S1B2_M_P1_277	Developing P1
S1B2_M_P1_278	Cell division

## Sheet: Clusters_P2_Fig.4
ident	Cluster
E1B2_P2_1	Epidermis and leaf margin
E1B2_P2_2	Abaxial epidermis
E1B2_P2_4	Cell division
E1B2_P2_5	Abaxial epidermis
E1B2_P2_6	Abaxial epidermis
E1B2_P2_7	Abaxial epidermis
E1B2_P2_8	Abaxial epidermis
E1B2_P2_9	Ground tissue
E1B2_P2_10	Abaxial epidermis
E1B2_P2_11	Cell division
E1B2_P2_12	Ground tissue
E1B2_P2_13	Cell division
E1B2_P2_14	Abaxial epidermis
E1B2_P2_15	Abaxial epidermis
E1B2_P2_16	Abaxial epidermis
E1B2_P2_17	Abaxial epidermis
E1B2_P2_18	Cell division
E1B2_P2_19	Ground tissue
E1B2_P2_21	Ground tissue
E1B2_P2_22	Abaxial epidermis
E1B2_P2_23	Ground tissue
E1B2_P2_24	Abaxial epidermis
E1B2_P2_25	Ground tissue
E1B2_P2_26	Abaxial epidermis
E1B2_P2_27	Epidermis and leaf margin
E1B2_P2_28	Ground tissue
E1B2_P2_29	Abaxial epidermis
E1B2_P2_31	Cell division
E1B2_P2_32	Ground tissue
E1B2_P2_34	Abaxial epidermis
E1B2_P2_35	Cell division
E1B2_P2_36	Ground tissue
E1B2_P2_37	Abaxial epidermis
E1B2_P2_38	Ground tissue
E1B2_P2_39	Abaxial epidermis
E1B2_P2_40	Abaxial epidermis
E1B2_P2_41	Ground tissue
E1B2_P2_42	Abaxial epidermis
E1B2_P2_43	Abaxial epidermis
E1B2_P2_44	Ground tissue
E1B2_P2_45	Epidermis and leaf margin
E1B2_P2_46	Abaxial epidermis
E1B2_P2_47	Ground tissue
E1B2_P2_48	Epidermis and leaf margin
E1B2_P2_51	Abaxial epidermis
E1B2_P2_52	Cell division
E1B2_P2_53	Abaxial epidermis
E1B2_P2_54	Ground tissue
E1B2_P2_55	Cell division
E1B2_P2_57	Ground tissue
E1B2_P2_58	Abaxial epidermis
E1B2_P2_59	Abaxial epidermis
E1B2_P2_60	Abaxial epidermis
E1B2_P2_61	Abaxial epidermis
E1B2_P2_62	Cell division
E1B2_P2_63	Ground tissue
E1B2_P2_64	Abaxial epidermis
E1B2_P2_65	Abaxial epidermis
E1B2_P2_66	Abaxial epidermis
E1B2_P2_67	Abaxial epidermis
E1B2_P2_68	Ground tissue
E1B2_P2_69	Abaxial epidermis
E1B2_P2_70	Abaxial epidermis
E1B2_P2_71	Abaxial epidermis
E1B2_P2_72	Abaxial epidermis
E1B2_P2_73	Abaxial epidermis
E1B2_P2_74	Cell division
E1B2_P2_75	Cell division
E1B2_P2_76	Abaxial epidermis
E1B2_P2_77	Ground tissue
E1B2_P2_78	Cell division
E1B2_P2_79	Epidermis and leaf margin
E1B2_P2_80	Cell division
E1B2_P2_81	Abaxial epidermis
E1B2_P2_82	Abaxial epidermis
E1B2_P2_83	Abaxial epidermis
E1B2_P2_84	Abaxial epidermis
E1B2_P2_85	Cell division
E1B2_P2_86	Cell division
E1B2_P2_87	Vasculature
E1B2_P2_89	Ground tissue
E1B2_P2_90	Cell division
E1B2_P2_91	Cell division
E1B2_P2_92	Ground tissue
E1B2_P2_93	Abaxial epidermis
E1B2_P2_94	Vasculature
E1B2_P2_95	Vasculature
E1B2_P2_97	Vasculature
E1B2_P2_98	Cell division
E1B2_P2_99	Vasculature
E1B2_P2_100	Abaxial epidermis
E1B2_P2_101	Abaxial epidermis
E1B2_P2_102	Ground tissue
E1B2_P2_103	Cell division
E1B2_P2_104	Vasculature
E1B2_P2_105	Cell division
E1B2_P2_106	Abaxial epidermis
E1B2_P2_107	Ground tissue
E1B2_P2_108	Cell division
E1B2_P2_109	Ground tissue
E1B2_P2_110	Abaxial epidermis
E1B2_P2_111	Abaxial epidermis
E1B2_P2_112	Ground tissue
E1B2_P2_113	Ground tissue
E1B2_P2_114	Abaxial epidermis
E1B2_P2_115	Ground tissue
E1B2_P2_116	Cell division
E1B2_P2_117	Abaxial epidermis
E1B2_P2_118	Ground tissue
E1B2_P2_119	Cell division
E1B2_P2_120	Cell division
E1B2_P2_121	Abaxial epidermis
E1B2_P2_122	Abaxial epidermis
E1B2_P2_123	Cell division
E1B2_P2_124	Cell division
E1B2_P2_125	Abaxial epidermis
E1B2_P2_126	Abaxial epidermis
E1B2_P2_127	Abaxial epidermis
E1B2_P2_128	Ground tissue
E1B2_P2_129	Abaxial epidermis
E1B2_P2_130	Ground tissue
E1B2_P2_131	Cell division
E1B2_P2_132	Cell division
E1B2_P2_133	Abaxial epidermis
E1B2_P2_134	Ground tissue
E1B2_P2_135	Abaxial epidermis
E1B2_P2_137	Abaxial epidermis
E1B2_P2_138	Ground tissue
E1B2_P2_139	Abaxial epidermis
E1B2_P2_141	Abaxial epidermis
E1B2_P2_142	Abaxial epidermis
E1B2_P2_143	Abaxial epidermis
E1B2_P2_145	Abaxial epidermis
E1B2_P2_146	Abaxial epidermis
E1B2_P2_147	Abaxial epidermis
E1B2_P2_148	Abaxial epidermis
E1B2_P2_149	Abaxial epidermis
E1B2_P2_150	Epidermis and leaf margin
E1B2_P2_151	Cell division
E1B2_P2_152	Cell division
E1B2_P2_153	Cell division
E1B2_P2_155	Abaxial epidermis
E1B2_P2_156	Cell division
E1B2_P2_157	Cell division
E1B2_P2_158	Abaxial epidermis
E1B2_P2_159	Cell division
E1B2_P2_160	Abaxial epidermis
E1B2_P2_161	Cell division
E1B2_P2_162	Cell division
E1B2_P2_163	Cell division
E1B2_P2_164	Cell division
E1B2_P2_165	Cell division
E1B2_P2_166	Abaxial epidermis
E1B2_P2_167	Cell division
E1B2_P2_168	Abaxial epidermis
E1B2_P2_170	Cell division
E1B2_P2_172	Cell division
E1B2_P2_173	Abaxial epidermis
E1B2_P2_174	Abaxial epidermis
E1B2_P2_179	Cell division
E1B2_P2_181	Cell division
E1B2_P2_182	Abaxial epidermis
E1B2_P2_183	Abaxial epidermis
E1B2_P2_184	Abaxial epidermis
E1B2_P2_185	Ground tissue
E1B2_P2_186	Abaxial epidermis
E1B2_P2_187	Abaxial epidermis
E1B2_P2_188	Abaxial epidermis
E1B2_P2_189	Ground tissue
E1B2_P2_190	Ground tissue
E1B2_P2_192	Abaxial epidermis
E1B2_P2_193	Ground tissue
E1D2_P2_0	Ground tissue
E1D2_P2_1	Abaxial epidermis
E1D2_P2_2	Ground tissue
E1D2_P2_3	Ground tissue
E1D2_P2_4	Abaxial epidermis
E1D2_P2_5	Ground tissue
E1D2_P2_6	Abaxial epidermis
E1D2_P2_7	Ground tissue
E1D2_P2_8	Ground tissue
E1D2_P2_9	Abaxial epidermis
E1D2_P2_11	Ground tissue
E1D2_P2_12	Abaxial epidermis
E1D2_P2_13	Abaxial epidermis
E1D2_P2_14	Ground tissue
E1D2_P2_15	Abaxial epidermis
E1D2_P2_16	Ground tissue
E1D2_P2_17	Ground tissue
E1D2_P2_18	Ground tissue
E1D2_P2_19	Abaxial epidermis
E1D2_P2_21	Ground tissue
E1D2_P2_22	Ground tissue
E1D2_P2_23	Abaxial epidermis
E1D2_P2_24	Ground tissue
E1D2_P2_25	Cell division
E1D2_P2_26	Cell division
E1D2_P2_27	Ground tissue
E1D2_P2_28	Epidermis and leaf margin
E1D2_P2_29	Abaxial epidermis
E1D2_P2_30	Abaxial epidermis
E1D2_P2_31	Ground tissue
E1D2_P2_32	Cell division
E1D2_P2_33	Vasculature
E1D2_P2_34	Ground tissue
E1D2_P2_35	Abaxial epidermis
E1D2_P2_36	Abaxial epidermis
E1D2_P2_37	Abaxial epidermis
E1D2_P2_38	Abaxial epidermis
E1D2_P2_39	Ground tissue
E1D2_P2_40	Cell division
E1D2_P2_42	Abaxial epidermis
E1D2_P2_43	Epidermis and leaf margin
E1D2_P2_44	Abaxial epidermis
E1D2_P2_45	Cell division
E1D2_P2_47	Cell division
E1D2_P2_48	Ground tissue
E1D2_P2_50	Cell division
E1D2_P2_51	Abaxial epidermis
E1D2_P2_52	Ground tissue
E1D2_P2_53	Cell division
E1D2_P2_54	Cell division
E1D2_P2_55	Abaxial epidermis
E1D2_P2_56	Abaxial epidermis
E1D2_P2_57	Abaxial epidermis
E1D2_P2_58	Cell division
E1D2_P2_59	Abaxial epidermis
E1D2_P2_60	Cell division
E1D2_P2_61	Abaxial epidermis
E1D2_P2_62	Cell division
E1D2_P2_63	Abaxial epidermis
E1D2_P2_64	Cell division
E1D2_P2_65	Abaxial epidermis
E1D2_P2_66	Abaxial epidermis
E1D2_P2_67	Abaxial epidermis
E1D2_P2_68	Abaxial epidermis
E1D2_P2_69	Abaxial epidermis
E1D2_P2_70	Abaxial epidermis
E1D2_P2_71	Abaxial epidermis
E1D2_P2_72	Abaxial epidermis
E1D2_P2_73	Cell division
E1D2_P2_74	Ground tissue
E1D2_P2_75	Abaxial epidermis
E1D2_P2_76	Abaxial epidermis
E1D2_P2_77	Ground tissue
E1D2_P2_78	Cell division
E1D2_P2_79	Cell division
E1D2_P2_80	Cell division
E1D2_P2_81	Abaxial epidermis
E1D2_P2_82	Abaxial epidermis
E1D2_P2_83	Ground tissue
E1D2_P2_84	Abaxial epidermis
E1D2_P2_85	Cell division
E1D2_P2_86	Ground tissue
E1D2_P2_87	Cell division
E1D2_P2_88	Ground tissue
E1D2_P2_89	Ground tissue
E1D2_P2_90	Cell division
E1D2_P2_91	Abaxial epidermis
E1D2_P2_92	Ground tissue
E1D2_P2_93	Ground tissue
E1D2_P2_94	Cell division
E1D2_P2_95	Abaxial epidermis
E1D2_P2_96	Ground tissue
E1D2_P2_97	Ground tissue
E1D2_P2_98	Cell division
E1D2_P2_99	Cell division
E1D2_P2_100	Abaxial epidermis
E1D2_P2_101	Abaxial epidermis
E1D2_P2_102	Ground tissue
E1D2_P2_103	Cell division
E1D2_P2_104	Cell division
E1D2_P2_105	Abaxial epidermis
E1D2_P2_106	Abaxial epidermis
E1D2_P2_107	Abaxial epidermis
E1D2_P2_108	Epidermis and leaf margin
E1D2_P2_109	Cell division
E1D2_P2_110	Abaxial epidermis
E1D2_P2_111	Cell division
E1D2_P2_112	Cell division
E1D2_P2_113	Abaxial epidermis
E1D2_P2_114	Abaxial epidermis
E1D2_P2_115	Ground tissue
E1D2_P2_116	Ground tissue
E1D2_P2_117	Cell division
E1D2_P2_118	Ground tissue
E1D2_P2_119	Ground tissue
E1D2_P2_120	Ground tissue
E1D2_P2_121	Ground tissue
E1D2_P2_122	Ground tissue
E1D2_P2_123	Abaxial epidermis
E1D2_P2_124	Abaxial epidermis
E1D2_P2_126	Abaxial epidermis
E1D2_P2_127	Ground tissue
E1D2_P2_128	Cell division
E1D2_P2_129	Cell division
E1D2_P2_130	Cell division
E1D2_P2_131	Ground tissue
E1D2_P2_132	Abaxial epidermis
E1D2_P2_133	Abaxial epidermis
E1D2_P2_134	Cell division
E1D2_P2_135	Cell division
E1D2_P2_136	Cell division
E1D2_P2_137	Ground tissue
E1D2_P2_138	Vasculature
E1D2_P2_140	Vasculature
E1D2_P2_141	Abaxial epidermis
E1D2_P2_142	Ground tissue
E1D2_P2_143	Ground tissue
E1D2_P2_144	Ground tissue
E1D2_P2_145	Cell division
E1D2_P2_146	Vasculature
E1D2_P2_147	Abaxial epidermis
E1D2_P2_148	Abaxial epidermis
E1D2_P2_149	Cell division
E1D2_P2_150	Ground tissue
E1D2_P2_151	Ground tissue
E1D2_P2_152	Ground tissue
E1D2_P2_156	Cell division
E1D2_P2_158	Cell division
E1D2_P2_161	Cell division
E1D2_P2_162	Ground tissue
E1D2_P2_164	Abaxial epidermis
E1D2_P2_165	Vasculature
E1D2_P2_167	Ground tissue
E1D2_P2_168	Ground tissue
E1D2_P2_169	Ground tissue
E1D2_P2_170	Ground tissue
E1D2_P2_171	Cell division
E1D2_P2_172	Cell division
E1D2_P2_173	Abaxial epidermis
E1D2_P2_174	Ground tissue
E1D2_P2_175	Cell division
E1D2_P2_176	Cell division
E1D2_P2_177	Cell division
E1D2_P2_178	Vasculature
E1D2_P2_180	Vasculature
E1D2_P2_181	Vasculature
E1D2_P2_182	Abaxial epidermis
E1D2_P2_185	Vasculature
E1D2_P2_186	Vasculature
E1D2_P2_188	Epidermis and leaf margin
E1D2_P2_189	Ground tissue
E1D2_P2_191	Cell division
E1D2_P2_192	Ground tissue
E1D2_P2_193	Ground tissue
E1D2_P2_194	Cell division
E1D2_P2_195	Vasculature
E1D2_P2_196	Vasculature
E1D2_P2_197	Cell division
E1D2_P2_198	Abaxial epidermis
E1D2_P2_199	Cell division
E1D2_P2_200	Abaxial epidermis
E1D2_P2_201	Abaxial epidermis
E1D2_P2_202	Abaxial epidermis
E1D2_P2_203	Cell division
E1D2_P2_204	Abaxial epidermis
E1D2_P2_205	Ground tissue
E1D2_P2_206	Abaxial epidermis
E1D2_P2_207	Ground tissue
E1D2_P2_208	Cell division
E1D2_P2_209	Cell division
E1D2_P2_210	Cell division
E1D2_P2_211	Ground tissue
E1D2_P2_212	Ground tissue
E1D2_P2_213	Ground tissue
E1D2_P2_214	Ground tissue
E1D2_P2_215	Ground tissue
E1D2_P2_217	Abaxial epidermis
E1D2_P2_218	Vasculature
E1D2_P2_219	Ground tissue
E1D2_P2_220	Ground tissue
E1D2_P2_222	Cell division
E1D2_P2_223	Cell division
E1D2_P2_224	Abaxial epidermis
E1D2_P2_225	Abaxial epidermis
E1D2_P2_226	Abaxial epidermis
E1D2_P2_227	Ground tissue
E1D2_P2_228	Cell division
E1D2_P2_229	Abaxial epidermis
E1D2_P2_230	Abaxial epidermis
E1D2_P2_231	Abaxial epidermis
E1D2_P2_232	Ground tissue
E1D2_P2_233	Epidermis and leaf margin
E1D2_P2_234	Abaxial epidermis
E1D2_P2_237	Cell division
E1D2_P2_238	Abaxial epidermis
E1D2_P2_239	Abaxial epidermis
E1D2_P2_240	Cell division
E1D2_P2_241	Cell division
E1D2_P2_243	Cell division
E1D2_P2_244	Ground tissue
E1D2_P2_245	Vasculature
E1D2_P2_246	Cell division
E1D2_P2_247	Abaxial epidermis
E1D2_P2_248	Abaxial epidermis
E1D2_P2_249	Cell division
E1D2_P2_250	Ground tissue
E1D2_P2_251	Epidermis and leaf margin
E1D2_P2_253	Cell division
E1D2_P2_254	Cell division
E1D2_P2_255	Abaxial epidermis
E1D2_P2_256	Cell division
E1D2_P2_257	Epidermis and leaf margin
E1D2_P2_259	Ground tissue
E1D2_P2_260	Epidermis and leaf margin
E1D2_P2_261	Epidermis and leaf margin
S1A1_P2_0	Epidermis and leaf margin
S1A1_P2_1	Epidermis and leaf margin
S1A1_P2_2	Abaxial epidermis
S1A1_P2_4	Abaxial epidermis
S1A1_P2_6	Abaxial epidermis
S1A1_P2_9	Abaxial epidermis
S1A1_P2_10	Abaxial epidermis
S1A1_P2_11	Abaxial epidermis
S1A1_P2_12	Epidermis and leaf margin
S1A1_P2_13	Ground tissue
S1A1_P2_14	Abaxial epidermis
S1A1_P2_15	Abaxial epidermis
S1A1_P2_16	Abaxial epidermis
S1A1_P2_17	Ground tissue
S1A1_P2_18	Abaxial epidermis
S1A1_P2_19	Ground tissue
S1A1_P2_20	Abaxial epidermis
S1A1_P2_21	Epidermis and leaf margin
S1A1_P2_23	Ground tissue
S1A1_P2_24	Ground tissue
S1A1_P2_25	Abaxial epidermis
S1A1_P2_26	Epidermis and leaf margin
S1A1_P2_27	Ground tissue
S1A1_P2_28	Abaxial epidermis
S1A1_P2_29	Epidermis and leaf margin
S1A1_P2_30	Epidermis and leaf margin
S1A1_P2_31	Epidermis and leaf margin
S1A1_P2_32	Abaxial epidermis
S1A1_P2_33	Ground tissue
S1A1_P2_35	Epidermis and leaf margin
S1A1_P2_36	Abaxial epidermis
S1A1_P2_37	Abaxial epidermis
S1A1_P2_38	Abaxial epidermis
S1A1_P2_39	Cell division
S1A1_P2_40	Epidermis and leaf margin
S1A1_P2_42	Abaxial epidermis
S1A1_P2_43	Ground tissue
S1A1_P2_44	Ground tissue
S1A1_P2_45	Cell division
S1A1_P2_46	Ground tissue
S1A1_P2_47	Ground tissue
S1A1_P2_48	Cell division
S1A1_P2_49	Ground tissue
S1A1_P2_50	Ground tissue
S1A1_P2_51	Ground tissue
S1A1_P2_52	Ground tissue
S1A1_P2_53	Ground tissue
S1A1_P2_55	Abaxial epidermis
S1A1_P2_56	Ground tissue
S1A1_P2_57	Ground tissue
S1A1_P2_58	Ground tissue
S1A1_P2_59	Ground tissue
S1A1_P2_60	Cell division
S1A1_P2_61	Epidermis and leaf margin
S1A1_P2_63	Ground tissue
S1A1_P2_64	Cell division
S1A1_P2_65	Cell division
S1A1_P2_67	Cell division
S1A1_P2_68	Cell division
S1A1_P2_69	Ground tissue
S1A1_P2_70	Ground tissue
S1A1_P2_71	Epidermis and leaf margin
S1A1_P2_73	Ground tissue
S1A1_P2_74	Ground tissue
S1A1_P2_76	Vasculature
S1A1_P2_77	Cell division
S1A1_P2_78	Cell division
S1A1_P2_79	Cell division
S1A1_P2_80	Abaxial epidermis
S1A1_P2_81	Cell division
S1A1_P2_82	Ground tissue
S1A1_P2_85	Vasculature
S1A1_P2_86	Cell division
S1A1_P2_87	Epidermis and leaf margin
S1A1_P2_88	Abaxial epidermis
S1A1_P2_89	Ground tissue
S1A1_P2_90	Ground tissue
S1A1_P2_91	Ground tissue
S1A1_P2_93	Abaxial epidermis
S1A1_P2_94	Abaxial epidermis
S1A1_P2_95	Epidermis and leaf margin
S1A1_P2_96	Epidermis and leaf margin
S1A1_P2_97	Cell division
S1A1_P2_98	Epidermis and leaf margin
S1A1_P2_99	Cell division
S1A1_P2_100	Ground tissue
S1A1_P2_101	Cell division
S1A1_P2_102	Epidermis and leaf margin
S1A1_P2_104	Epidermis and leaf margin
S1A1_P2_105	Ground tissue
S1A1_P2_106	Ground tissue
S1A1_P2_107	Ground tissue
S1A1_P2_108	Epidermis and leaf margin
S1A1_P2_109	Epidermis and leaf margin
S1A1_P2_110	Ground tissue
S1A1_P2_111	Epidermis and leaf margin
S1A1_P2_112	Abaxial epidermis
S1A1_P2_113	Ground tissue
S1A1_P2_114	Epidermis and leaf margin
S1A1_P2_115	Epidermis and leaf margin
S1A1_P2_116	Epidermis and leaf margin
S1A1_P2_117	Ground tissue
S1A1_P2_118	Abaxial epidermis
S1A1_P2_119	Ground tissue
S1A1_P2_120	Ground tissue
S1A1_P2_122	Epidermis and leaf margin
S1A1_P2_123	Cell division
S1A1_P2_124	Vasculature
S1A1_P2_125	Epidermis and leaf margin
S1A1_P2_126	Abaxial epidermis
S1A1_P2_127	Vasculature
S1A1_P2_128	Ground tissue
S1A1_P2_129	Cell division
S1A1_P2_130	Vasculature
S1A1_P2_131	Vasculature
S1A1_P2_132	Epidermis and leaf margin
S1A1_P2_133	Epidermis and leaf margin
S1A1_P2_134	Cell division
S1A1_P2_135	Ground tissue
S1A1_P2_136	Epidermis and leaf margin
S1A1_P2_137	Ground tissue
S1A1_P2_138	Epidermis and leaf margin
S1A1_P2_139	Ground tissue
S1A1_P2_140	Vasculature
S1A1_P2_141	Epidermis and leaf margin
S1A1_P2_142	Vasculature
S1A1_P2_143	Ground tissue
S1A1_P2_144	Ground tissue
S1A1_P2_145	Vasculature
S1A1_P2_146	Epidermis and leaf margin
S1A1_P2_147	Cell division
S1A1_P2_148	Epidermis and leaf margin
S1A1_P2_149	Ground tissue
S1A1_P2_150	Epidermis and leaf margin
S1A1_P2_151	Abaxial epidermis
S1A1_P2_152	Vasculature
S1A1_P2_153	Epidermis and leaf margin
S1A1_P2_154	Cell division
S1A1_P2_155	Ground tissue
S1A1_P2_156	Ground tissue
S1A1_P2_157	Epidermis and leaf margin
S1A1_P2_158	Ground tissue
S1A1_P2_159	Cell division
S1A1_P2_160	Ground tissue
S1A1_P2_161	Epidermis and leaf margin
S1A1_P2_162	Epidermis and leaf margin
S1A1_P2_163	Abaxial epidermis
S1A1_P2_164	Ground tissue
S1A1_P2_165	Cell division
S1A1_P2_166	Epidermis and leaf margin
S1A1_P2_167	Epidermis and leaf margin
S1A1_P2_168	Cell division
S1A1_P2_169	Ground tissue
S1A1_P2_170	Cell division
S1A1_P2_171	Ground tissue
S1A1_P2_172	Ground tissue
S1A1_P2_173	Ground tissue
S1A1_P2_174	Ground tissue
S1A1_P2_175	Cell division
S1A1_P2_176	Ground tissue
S1A1_P2_177	Cell division
S1A1_P2_178	Ground tissue
S1A1_P2_179	Ground tissue
S1A1_P2_180	Vasculature
S1A1_P2_181	Abaxial epidermis
S1A1_P2_182	Ground tissue
S1A1_P2_183	Epidermis and leaf margin
S1A1_P2_184	Ground tissue
S1A1_P2_185	Abaxial epidermis
S1A1_P2_186	Ground tissue
S1A1_P2_187	Ground tissue
S1A1_P2_188	Ground tissue
S1A1_P2_189	Ground tissue
S1A1_P2_190	Vasculature
S1A1_P2_191	Ground tissue
S1A1_P2_192	Ground tissue
S1A1_P2_193	Vasculature
S1A1_P2_194	Cell division
S1A1_P2_195	Abaxial epidermis
S1A1_P2_196	Abaxial epidermis
S1A1_P2_197	Ground tissue
S1A1_P2_198	Ground tissue
S1A1_P2_199	Vasculature
S1A1_P2_200	Ground tissue
S1A1_P2_201	Cell division
S1A1_P2_202	Abaxial epidermis
S1A1_P2_203	Ground tissue
S1A1_P2_204	Ground tissue
S1A1_P2_205	Cell division
S1A1_P2_206	Cell division
S1A1_P2_207	Cell division
S1A1_P2_208	Cell division
S1A1_P2_209	Cell division
S1A1_P2_210	Abaxial epidermis
S1A1_P2_211	Ground tissue
S1A1_P2_212	Abaxial epidermis
S1A1_P2_216	Cell division
S1A1_P2_217	Cell division
S1A1_P2_218	Epidermis and leaf margin
S1A1_P2_219	Epidermis and leaf margin
S1A1_P2_220	Ground tissue
S1A1_P2_221	Vasculature
S1A1_P2_222	Cell division
S1A1_P2_223	Cell division
S1A1_P2_226	Vasculature
S1A1_P2_227	Abaxial epidermis
S1A1_P2_228	Ground tissue
S1A1_P2_229	Ground tissue
S1A1_P2_230	Epidermis and leaf margin
S1A1_P2_231	Ground tissue
S1A1_P2_232	Abaxial epidermis
S1A1_P2_233	Ground tissue
S1A1_P2_234	Vasculature
S1A1_P2_235	Ground tissue
S1A1_P2_236	Epidermis and leaf margin
S1A1_P2_237	Vasculature
S1A1_P2_238	Vasculature
S1A1_P2_239	Ground tissue
S1A1_P2_240	Ground tissue
S1A1_P2_241	Vasculature
S1A1_P2_242	Cell division
S1A1_P2_243	Cell division
S1A1_P2_244	Epidermis and leaf margin
S1A1_P2_245	Epidermis and leaf margin
S1A1_P2_246	Epidermis and leaf margin
S1A1_P2_247	Epidermis and leaf margin
S1A1_P2_248	Epidermis and leaf margin
S1A1_P2_249	Abaxial epidermis
S1A1_P2_250	Epidermis and leaf margin
S1A1_P2_251	Epidermis and leaf margin
S1A1_P2_252	Ground tissue
S1A1_P2_253	Epidermis and leaf margin
S1A1_P2_254	Cell division
S1A1_P2_255	Ground tissue
S1A1_P2_256	Ground tissue
S1A1_P2_257	Epidermis and leaf margin
S1A1_P2_258	Cell division
S1A1_P2_259	Cell division
S1A1_P2_260	Cell division
S1A1_P2_261	Ground tissue
S1A1_P2_262	Epidermis and leaf margin
S1A1_P2_263	Ground tissue
S1A1_P2_264	Ground tissue
S1A1_P2_265	Cell division
S1A1_P2_266	Cell division
S1A1_P2_267	Cell division
S1A1_P2_268	Ground tissue
S1A1_P2_269	Vasculature
S1A1_P2_270	Vasculature
S1A1_P2_272	Vasculature
S1A1_P2_273	Ground tissue
S1A1_P2_274	Ground tissue
S1A2_P2_0	Cell division
S1A2_P2_1	Epidermis and leaf margin
S1A2_P2_3	Epidermis and leaf margin
S1A2_P2_4	Cell division
S1A2_P2_5	Epidermis and leaf margin
S1A2_P2_6	Epidermis and leaf margin
S1A2_P2_7	Ground tissue
S1A2_P2_8	Ground tissue
S1A2_P2_10	Epidermis and leaf margin
S1A2_P2_11	Epidermis and leaf margin
S1A2_P2_12	Epidermis and leaf margin
S1A2_P2_13	Epidermis and leaf margin
S1A2_P2_14	Epidermis and leaf margin
S1A2_P2_15	Ground tissue
S1A2_P2_16	Epidermis and leaf margin
S1A2_P2_17	Epidermis and leaf margin
S1A2_P2_18	Ground tissue
S1A2_P2_19	Epidermis and leaf margin
S1A2_P2_20	Epidermis and leaf margin
S1A2_P2_21	Ground tissue
S1A2_P2_22	Epidermis and leaf margin
S1A2_P2_23	Cell division
S1A2_P2_24	Epidermis and leaf margin
S1A2_P2_25	Epidermis and leaf margin
S1A2_P2_26	Epidermis and leaf margin
S1A2_P2_27	Epidermis and leaf margin
S1A2_P2_28	Epidermis and leaf margin
S1A2_P2_29	Epidermis and leaf margin
S1A2_P2_30	Epidermis and leaf margin
S1A2_P2_31	Epidermis and leaf margin
S1A2_P2_32	Epidermis and leaf margin
S1A2_P2_33	Cell division
S1A2_P2_34	Cell division
S1A2_P2_36	Epidermis and leaf margin
S1A2_P2_37	Epidermis and leaf margin
S1A2_P2_38	Epidermis and leaf margin
S1A2_P2_39	Epidermis and leaf margin
S1A2_P2_40	Ground tissue
S1A2_P2_41	Epidermis and leaf margin
S1A2_P2_42	Epidermis and leaf margin
S1A2_P2_43	Epidermis and leaf margin
S1A2_P2_44	Epidermis and leaf margin
S1A2_P2_45	Ground tissue
S1A2_P2_46	Ground tissue
S1A2_P2_47	Epidermis and leaf margin
S1A2_P2_48	Ground tissue
S1A2_P2_49	Vasculature
S1A2_P2_50	Ground tissue
S1A2_P2_51	Cell division
S1A2_P2_52	Vasculature
S1A2_P2_53	Cell division
S1A2_P2_54	Cell division
S1A2_P2_55	Cell division
S1A2_P2_56	Ground tissue
S1A2_P2_57	Epidermis and leaf margin
S1A2_P2_58	Ground tissue
S1A2_P2_59	Abaxial epidermis
S1A2_P2_60	Cell division
S1A2_P2_62	Ground tissue
S1A2_P2_63	Abaxial epidermis
S1A2_P2_64	Abaxial epidermis
S1A2_P2_66	Cell division
S1A2_P2_67	Cell division
S1A2_P2_68	Ground tissue
S1A2_P2_69	Abaxial epidermis
S1A2_P2_70	Abaxial epidermis
S1A2_P2_71	Ground tissue
S1A2_P2_72	Ground tissue
S1A2_P2_73	Epidermis and leaf margin
S1A2_P2_74	Ground tissue
S1A2_P2_75	Ground tissue
S1A2_P2_76	Abaxial epidermis
S1A2_P2_77	Ground tissue
S1A2_P2_78	Cell division
S1A2_P2_79	Epidermis and leaf margin
S1A2_P2_80	Epidermis and leaf margin
S1A2_P2_81	Ground tissue
S1A2_P2_82	Epidermis and leaf margin
S1A2_P2_83	Abaxial epidermis
S1A2_P2_84	Epidermis and leaf margin
S1A2_P2_85	Ground tissue
S1A2_P2_86	Epidermis and leaf margin
S1A2_P2_87	Ground tissue
S1A2_P2_88	Cell division
S1A2_P2_89	Abaxial epidermis
S1A2_P2_90	Ground tissue
S1A2_P2_91	Vasculature
S1A2_P2_92	Vasculature
S1A2_P2_94	Ground tissue
S1A2_P2_95	Cell division
S1A2_P2_96	Ground tissue
S1A2_P2_97	Vasculature
S1A2_P2_98	Epidermis and leaf margin
S1A2_P2_99	Cell division
S1A2_P2_100	Ground tissue
S1A2_P2_101	Epidermis and leaf margin
S1A2_P2_102	Epidermis and leaf margin
S1A2_P2_103	Ground tissue
S1A2_P2_104	Vasculature
S1A2_P2_105	Ground tissue
S1A2_P2_106	Epidermis and leaf margin
S1A2_P2_107	Vasculature
S1A2_P2_108	Ground tissue
S1A2_P2_109	Cell division
S1A2_P2_110	Cell division
S1A2_P2_111	Epidermis and leaf margin
S1A2_P2_112	Ground tissue
S1A2_P2_113	Epidermis and leaf margin
S1A2_P2_114	Cell division
S1A2_P2_115	Epidermis and leaf margin
S1A2_P2_116	Epidermis and leaf margin
S1A2_P2_117	Ground tissue
S1A2_P2_118	Vasculature
S1A2_P2_119	Vasculature
S1A2_P2_120	Ground tissue
S1A2_P2_121	Ground tissue
S1A2_P2_123	Abaxial epidermis
S1A2_P2_125	Ground tissue
S1A2_P2_126	Epidermis and leaf margin
S1A2_P2_127	Ground tissue
S1A2_P2_128	Cell division
S1A2_P2_129	Ground tissue
S1A2_P2_130	Epidermis and leaf margin
S1A2_P2_131	Ground tissue
S1A2_P2_132	Epidermis and leaf margin
S1A2_P2_133	Epidermis and leaf margin
S1A2_P2_134	Ground tissue
S1A2_P2_135	Ground tissue
S1A2_P2_136	Cell division
S1A2_P2_137	Ground tissue
S1A2_P2_138	Ground tissue
S1A2_P2_139	Cell division
S1A2_P2_141	Ground tissue
S1A2_P2_142	Abaxial epidermis
S1A2_P2_143	Cell division
S1A2_P2_144	Cell division
S1A2_P2_145	Abaxial epidermis
S1A2_P2_146	Cell division
S1A2_P2_147	Epidermis and leaf margin
S1A2_P2_148	Vasculature
S1A2_P2_149	Cell division
S1A2_P2_150	Ground tissue
S1A2_P2_151	Ground tissue
S1A2_P2_152	Epidermis and leaf margin
S1A2_P2_153	Abaxial epidermis
S1A2_P2_154	Ground tissue
S1A2_P2_155	Epidermis and leaf margin
S1A2_P2_156	Ground tissue
S1A2_P2_157	Epidermis and leaf margin
S1A2_P2_158	Ground tissue
S1A2_P2_159	Ground tissue
S1A2_P2_160	Epidermis and leaf margin
S1A2_P2_161	Ground tissue
S1A2_P2_162	Vasculature
S1A2_P2_163	Epidermis and leaf margin
S1A2_P2_164	Abaxial epidermis
S1A2_P2_165	Vasculature
S1A2_P2_166	Vasculature
S1A2_P2_167	Vasculature
S1A2_P2_168	Ground tissue
S1A2_P2_169	Ground tissue
S1A2_P2_170	Ground tissue
S1A2_P2_171	Ground tissue
S1A2_P2_172	Abaxial epidermis
S1A2_P2_173	Ground tissue
S1A2_P2_174	Ground tissue
S1A2_P2_175	Ground tissue
S1A2_P2_176	Ground tissue
S1A2_P2_177	Cell division
S1A2_P2_178	Ground tissue
S1A2_P2_179	Ground tissue
S1A2_P2_180	Ground tissue
S1A2_P2_181	Epidermis and leaf margin
S1A2_P2_182	Vasculature
S1A2_P2_183	Ground tissue
S1A2_P2_184	Abaxial epidermis
S1A2_P2_185	Vasculature
S1A2_P2_186	Abaxial epidermis
S1A2_P2_187	Ground tissue
S1A2_P2_188	Epidermis and leaf margin
S1A2_P2_189	Ground tissue
S1A2_P2_190	Abaxial epidermis
S1A2_P2_191	Ground tissue
S1A2_P2_192	Ground tissue
S1A2_P2_193	Vasculature
S1A2_P2_194	Ground tissue
S1A2_P2_195	Abaxial epidermis
S1A2_P2_196	Cell division
S1A2_P2_197	Abaxial epidermis
S1A2_P2_198	Ground tissue
S1A2_P2_199	Cell division
S1A2_P2_200	Ground tissue
S1A2_P2_201	Ground tissue
S1A2_P2_202	Ground tissue
S1A2_P2_203	Cell division
S1A2_P2_204	Abaxial epidermis
S1A2_P2_205	Abaxial epidermis
S1A2_P2_206	Ground tissue
S1A2_P2_207	Abaxial epidermis
S1A2_P2_208	Abaxial epidermis
S1A2_P2_209	Abaxial epidermis
S1A2_P2_210	Abaxial epidermis
S1A2_P2_211	Abaxial epidermis
S1A2_P2_213	Abaxial epidermis
S1A2_P2_214	Abaxial epidermis
S1A2_P2_217	Ground tissue
S1A2_P2_218	Ground tissue
S1A2_P2_219	Ground tissue
S1A2_P2_220	Ground tissue
S1A2_P2_221	Epidermis and leaf margin
S1A2_P2_222	Ground tissue
S1A2_P2_223	Epidermis and leaf margin
S1A2_P2_224	Vasculature
S1A2_P2_225	Vasculature
S1A2_P2_226	Vasculature
S1A2_P2_227	Vasculature
S1A2_P2_228	Vasculature
S1A2_P2_229	Ground tissue
S1A2_P2_230	Cell division
S1A2_P2_231	Ground tissue
S1A2_P2_232	Ground tissue
S1A2_P2_233	Ground tissue
S1A2_P2_234	Ground tissue
S1A2_P2_235	Vasculature
S1A2_P2_236	Vasculature
S1A2_P2_237	Vasculature
S1A2_P2_238	Vasculature
S1A2_P2_239	Vasculature
S1A2_P2_240	Vasculature
S1A2_P2_241	Ground tissue
S1A2_P2_242	Ground tissue
S1A2_P2_243	Vasculature
S1A2_P2_244	Ground tissue
S1A2_P2_245	Ground tissue
S1A2_P2_246	Vasculature
S1A2_P2_247	Vasculature
S1A2_P2_248	Ground tissue
S1A2_P2_249	Cell division
S1A2_P2_250	Cell division
S1A2_P2_251	Vasculature
S1A2_P2_252	Cell division
S1A2_P2_253	Cell division
S1A2_P2_254	Cell division
S1A2_P2_255	Epidermis and leaf margin
S1A2_P2_256	Cell division
S1A2_P2_257	Ground tissue
S1A2_P2_259	Epidermis and leaf margin
S1A2_P2_260	Abaxial epidermis
S1A2_P2_261	Ground tissue
S1A2_P2_262	Ground tissue
S1A2_P2_263	Ground tissue
S1A2_P2_264	Vasculature
S1A2_P2_265	Ground tissue
S1A2_P2_267	Ground tissue
S1A2_P2_268	Ground tissue
S1A2_P2_269	Abaxial epidermis
S1A2_P2_270	Abaxial epidermis
S1A2_P2_271	Cell division
S1A2_P2_272	Epidermis and leaf margin
S1A2_P2_274	Epidermis and leaf margin
S1A2_P2_275	Ground tissue
S1A2_P2_276	Epidermis and leaf margin
S1A2_P2_277	Abaxial epidermis
S1A2_P2_278	Epidermis and leaf margin
S1A2_P2_279	Epidermis and leaf margin
S1A2_P2_280	Epidermis and leaf margin
S1A2_P2_281	Ground tissue
S1A2_P2_282	Epidermis and leaf margin
S1A2_P2_283	Epidermis and leaf margin
S1A2_P2_284	Epidermis and leaf margin
S1A2_P2_285	Epidermis and leaf margin
S1A2_P2_286	Epidermis and leaf margin
S1A2_P2_287	Epidermis and leaf margin
S1A2_P2_288	Epidermis and leaf margin
S1A2_P2_289	Epidermis and leaf margin
S1A2_P2_290	Ground tissue
S1A2_P2_291	Ground tissue
S1A2_P2_292	Ground tissue
S1A2_P2_293	Ground tissue
S1A2_P2_294	Ground tissue
S1B1_P2_0	Abaxial epidermis
S1B1_P2_1	Ground tissue
S1B1_P2_2	Abaxial epidermis
S1B1_P2_3	Cell division
S1B1_P2_7	Ground tissue
S1B1_P2_8	Ground tissue
S1B1_P2_9	Cell division
S1B1_P2_10	Ground tissue
S1B1_P2_11	Abaxial epidermis
S1B1_P2_12	Ground tissue
S1B1_P2_14	Cell division
S1B1_P2_15	Vasculature
S1B1_P2_16	Vasculature
S1B1_P2_17	Ground tissue
S1B1_P2_20	Vasculature
S1B1_P2_21	Cell division
S1B1_P2_22	Vasculature
S1B1_P2_23	Ground tissue
S1B1_P2_24	Vasculature
S1B1_P2_25	Cell division
S1B1_P2_26	Cell division
S1B1_P2_27	Vasculature
S1B1_P2_28	Cell division
S1B1_P2_29	Vasculature
S1B1_P2_30	Ground tissue
S1B1_P2_32	Ground tissue
S1B1_P2_33	Abaxial epidermis
S1B1_P2_34	Epidermis and leaf margin
S1B1_P2_36	Ground tissue
S1B1_P2_37	Vasculature
S1B1_P2_39	Cell division
S1B1_P2_42	Cell division
S1B1_P2_46	Abaxial epidermis
S1B1_P2_48	Cell division
S1B1_P2_50	Abaxial epidermis
S1B1_P2_51	Ground tissue
S1B1_P2_53	Ground tissue
S1B1_P2_54	Abaxial epidermis
S1B1_P2_55	Abaxial epidermis
S1B1_P2_57	Abaxial epidermis
S1B1_P2_59	Ground tissue
S1B1_P2_60	Abaxial epidermis
S1B1_P2_61	Ground tissue
S1B1_P2_62	Cell division
S1B1_P2_63	Ground tissue
S1B1_P2_65	Cell division
S1B1_P2_66	Ground tissue
S1B1_P2_67	Ground tissue
S1B1_P2_68	Vasculature
S1B1_P2_70	Ground tissue
S1B1_P2_71	Cell division
S1B1_P2_72	Ground tissue
S1B1_P2_73	Abaxial epidermis
S1B1_P2_74	Ground tissue
S1B1_P2_75	Epidermis and leaf margin
S1B1_P2_76	Abaxial epidermis
S1B1_P2_78	Abaxial epidermis
S1B1_P2_79	Vasculature
S1B1_P2_80	Vasculature
S1B1_P2_81	Cell division
S1B1_P2_82	Ground tissue
S1B1_P2_83	Ground tissue
S1B1_P2_84	Ground tissue
S1B1_P2_85	Abaxial epidermis
S1B1_P2_86	Cell division
S1B1_P2_87	Abaxial epidermis
S1B1_P2_88	Cell division
S1B1_P2_89	Ground tissue
S1B1_P2_90	Epidermis and leaf margin
S1B1_P2_92	Ground tissue
S1B1_P2_93	Cell division
S1B1_P2_94	Ground tissue
S1B1_P2_95	Ground tissue
S1B1_P2_96	Abaxial epidermis
S1B1_P2_97	Abaxial epidermis
S1B1_P2_99	Cell division
S1B1_P2_100	Cell division
S1B1_P2_101	Cell division
S1B1_P2_103	Ground tissue
S1B1_P2_105	Ground tissue
S1B1_P2_106	Abaxial epidermis
S1B1_P2_107	Abaxial epidermis
S1B1_P2_108	Ground tissue
S1B1_P2_109	Epidermis and leaf margin
S1B1_P2_110	Ground tissue
S1B1_P2_112	Ground tissue
S1B1_P2_113	Epidermis and leaf margin
S1B1_P2_114	Vasculature
S1B1_P2_115	Vasculature
S1B1_P2_116	Epidermis and leaf margin
S1B1_P2_118	Epidermis and leaf margin
S1B1_P2_119	Abaxial epidermis
S1B1_P2_120	Ground tissue
S1B1_P2_122	Ground tissue
S1B1_P2_123	Ground tissue
S1B1_P2_124	Epidermis and leaf margin
S1B1_P2_125	Ground tissue
S1B1_P2_126	Abaxial epidermis
S1B1_P2_127	Ground tissue
S1B1_P2_128	Abaxial epidermis
S1B1_P2_129	Ground tissue
S1B1_P2_130	Ground tissue
S1B1_P2_131	Cell division
S1B1_P2_132	Cell division
S1B1_P2_133	Cell division
S1B1_P2_134	Epidermis and leaf margin
S1B1_P2_135	Abaxial epidermis
S1B1_P2_136	Vasculature
S1B1_P2_137	Abaxial epidermis
S1B1_P2_138	Ground tissue
S1B1_P2_139	Vasculature
S1B1_P2_140	Ground tissue
S1B1_P2_141	Vasculature
S1B1_P2_143	Ground tissue
S1B1_P2_144	Ground tissue
S1B1_P2_145	Ground tissue
S1B1_P2_146	Ground tissue
S1B1_P2_147	Abaxial epidermis
S1B1_P2_148	Epidermis and leaf margin
S1B1_P2_149	Ground tissue
S1B1_P2_150	Abaxial epidermis
S1B1_P2_151	Ground tissue
S1B1_P2_152	Abaxial epidermis
S1B1_P2_153	Ground tissue
S1B1_P2_154	Ground tissue
S1B1_P2_155	Ground tissue
S1B1_P2_156	Epidermis and leaf margin
S1B1_P2_157	Epidermis and leaf margin
S1B1_P2_158	Ground tissue
S1B1_P2_159	Ground tissue
S1B1_P2_160	Abaxial epidermis
S1B1_P2_162	Abaxial epidermis
S1B1_P2_163	Ground tissue
S1B1_P2_164	Ground tissue
S1B1_P2_165	Epidermis and leaf margin
S1B1_P2_166	Ground tissue
S1B1_P2_167	Abaxial epidermis
S1B1_P2_168	Abaxial epidermis
S1B1_P2_169	Cell division
S1B1_P2_170	Abaxial epidermis
S1B1_P2_171	Abaxial epidermis
S1B1_P2_173	Abaxial epidermis
S1B1_P2_174	Abaxial epidermis
S1B1_P2_175	Epidermis and leaf margin
S1B1_P2_176	Ground tissue
S1B1_P2_177	Ground tissue
S1B1_P2_178	Epidermis and leaf margin
S1B1_P2_182	Ground tissue
S1B1_P2_183	Ground tissue
S1B1_P2_185	Ground tissue
S1B1_P2_187	Ground tissue
S1B1_P2_189	Abaxial epidermis
S1B1_P2_191	Cell division
S1B1_P2_193	Cell division
S1B1_P2_194	Cell division
S1B1_P2_195	Abaxial epidermis
S1B1_P2_196	Vasculature
S1B1_P2_198	Ground tissue
S1B1_P2_199	Ground tissue
S1B1_P2_200	Abaxial epidermis
S1B1_P2_201	Cell division
S1B1_P2_202	Ground tissue
S1B1_P2_203	Ground tissue
S1B1_P2_206	Ground tissue
S1B1_P2_207	Ground tissue
S1B1_P2_208	Cell division
S1B1_P2_209	Ground tissue
S1B1_P2_210	Ground tissue
S1B1_P2_211	Vasculature
S1B1_P2_212	Ground tissue
S1B1_P2_215	Vasculature
S1B1_P2_216	Cell division
S1B1_P2_217	Cell division
S1B1_P2_218	Ground tissue
S1B1_P2_219	Vasculature
S1B1_P2_220	Vasculature
S1B1_P2_221	Vasculature
S1B1_P2_222	Vasculature
S1B1_P2_223	Vasculature
S1B1_P2_225	Vasculature
S1B1_P2_226	Abaxial epidermis
S1B1_P2_227	Vasculature
S1B1_P2_233	Ground tissue
S1B1_P2_234	Vasculature
S1B1_P2_235	Vasculature
S1B1_P2_236	Ground tissue
S1B1_P2_237	Vasculature
S1B1_P2_238	Vasculature
S1B1_P2_239	Abaxial epidermis
S1B1_P2_240	Cell division
S1B1_P2_243	Cell division
S1B1_P2_244	Ground tissue
S1B1_P2_245	Vasculature
S1B1_P2_246	Vasculature
S1B1_P2_247	Vasculature
S1B1_P2_248	Cell division
S1B1_P2_249	Ground tissue
S1B1_P2_250	Cell division
S1B1_P2_251	Ground tissue
S1B1_P2_252	Ground tissue
S1B1_P2_253	Abaxial epidermis
S1B1_P2_254	Ground tissue
S1B1_P2_255	Abaxial epidermis
S1B1_P2_256	Ground tissue
S1B1_P2_257	Cell division
S1B1_P2_258	Epidermis and leaf margin
S1B1_P2_259	Epidermis and leaf margin
S1B1_P2_260	Epidermis and leaf margin
S1B1_P2_262	Abaxial epidermis
S1B1_P2_263	Ground tissue
S1B1_P2_264	Abaxial epidermis
S1B1_P2_267	Cell division
S1B1_P2_268	Ground tissue
S1B1_P2_269	Abaxial epidermis
S1B1_P2_270	Cell division
S1B1_P2_271	Cell division
S1B1_P2_272	Ground tissue
S1B1_P2_273	Ground tissue
S1B1_P2_274	Cell division
S1B1_P2_275	Cell division
S1B1_P2_276	Ground tissue
S1B1_P2_277	Ground tissue
S1B1_P2_278	Vasculature
S1B1_P2_279	Vasculature
S1B2_P2_0	Abaxial epidermis
S1B2_P2_1	Abaxial epidermis
S1B2_P2_3	Vasculature
S1B2_P2_4	Ground tissue
S1B2_P2_5	Abaxial epidermis
S1B2_P2_6	Ground tissue
S1B2_P2_8	Abaxial epidermis
S1B2_P2_10	Abaxial epidermis
S1B2_P2_11	Abaxial epidermis
S1B2_P2_12	Abaxial epidermis
S1B2_P2_13	Abaxial epidermis
S1B2_P2_14	Abaxial epidermis
S1B2_P2_15	Vasculature
S1B2_P2_16	Ground tissue
S1B2_P2_17	Vasculature
S1B2_P2_18	Vasculature
S1B2_P2_20	Cell division
S1B2_P2_24	Cell division
S1B2_P2_27	Vasculature
S1B2_P2_28	Cell division
S1B2_P2_29	Vasculature
S1B2_P2_30	Ground tissue
S1B2_P2_31	Vasculature
S1B2_P2_32	Cell division
S1B2_P2_33	Vasculature
S1B2_P2_34	Abaxial epidermis
S1B2_P2_35	Ground tissue
S1B2_P2_38	Cell division
S1B2_P2_39	Ground tissue
S1B2_P2_40	Cell division
S1B2_P2_41	Ground tissue
S1B2_P2_44	Vasculature
S1B2_P2_45	Cell division
S1B2_P2_46	Vasculature
S1B2_P2_47	Vasculature
S1B2_P2_48	Cell division
S1B2_P2_49	Ground tissue
S1B2_P2_50	Vasculature
S1B2_P2_51	Ground tissue
S1B2_P2_52	Vasculature
S1B2_P2_53	Ground tissue
S1B2_P2_54	Ground tissue
S1B2_P2_55	Ground tissue
S1B2_P2_56	Vasculature
S1B2_P2_57	Cell division
S1B2_P2_58	Ground tissue
S1B2_P2_59	Vasculature
S1B2_P2_60	Vasculature
S1B2_P2_61	Cell division
S1B2_P2_63	Vasculature
S1B2_P2_64	Ground tissue
S1B2_P2_65	Vasculature
S1B2_P2_66	Cell division
S1B2_P2_67	Vasculature
S1B2_P2_69	Ground tissue
S1B2_P2_71	Abaxial epidermis
S1B2_P2_72	Vasculature
S1B2_P2_73	Cell division
S1B2_P2_74	Cell division
S1B2_P2_75	Cell division
S1B2_P2_76	Abaxial epidermis
S1B2_P2_77	Cell division
S1B2_P2_79	Abaxial epidermis
S1B2_P2_80	Abaxial epidermis
S1B2_P2_81	Cell division
S1B2_P2_82	Abaxial epidermis
S1B2_P2_83	Ground tissue
S1B2_P2_84	Vasculature
S1B2_P2_85	Vasculature
S1B2_P2_86	Ground tissue
S1B2_P2_87	Abaxial epidermis
S1B2_P2_88	Ground tissue
S1B2_P2_89	Vasculature
S1B2_P2_90	Ground tissue
S1B2_P2_92	Ground tissue
S1B2_P2_93	Cell division
S1B2_P2_94	Ground tissue
S1B2_P2_95	Vasculature
S1B2_P2_97	Cell division
S1B2_P2_98	Abaxial epidermis
S1B2_P2_99	Cell division
S1B2_P2_100	Ground tissue
S1B2_P2_101	Cell division
S1B2_P2_103	Abaxial epidermis
S1B2_P2_104	Ground tissue
S1B2_P2_105	Ground tissue
S1B2_P2_106	Ground tissue
S1B2_P2_107	Ground tissue
S1B2_P2_109	Cell division
S1B2_P2_110	Abaxial epidermis
S1B2_P2_112	Vasculature
S1B2_P2_113	Cell division
S1B2_P2_114	Cell division
S1B2_P2_115	Ground tissue
S1B2_P2_116	Cell division
S1B2_P2_117	Vasculature
S1B2_P2_118	Abaxial epidermis
S1B2_P2_119	Cell division
S1B2_P2_120	Ground tissue
S1B2_P2_122	Ground tissue
S1B2_P2_123	Vasculature
S1B2_P2_124	Ground tissue
S1B2_P2_125	Cell division
S1B2_P2_126	Ground tissue
S1B2_P2_127	Abaxial epidermis
S1B2_P2_128	Vasculature
S1B2_P2_129	Ground tissue
S1B2_P2_130	Cell division
S1B2_P2_131	Vasculature
S1B2_P2_132	Vasculature
S1B2_P2_133	Abaxial epidermis
S1B2_P2_134	Abaxial epidermis
S1B2_P2_135	Cell division
S1B2_P2_136	Vasculature
S1B2_P2_137	Cell division
S1B2_P2_138	Ground tissue
S1B2_P2_139	Abaxial epidermis
S1B2_P2_140	Ground tissue
S1B2_P2_141	Ground tissue
S1B2_P2_143	Cell division
S1B2_P2_144	Vasculature
S1B2_P2_145	Abaxial epidermis
S1B2_P2_146	Ground tissue
S1B2_P2_147	Cell division
S1B2_P2_148	Ground tissue
S1B2_P2_149	Cell division
S1B2_P2_150	Cell division
S1B2_P2_151	Abaxial epidermis
S1B2_P2_152	Abaxial epidermis
S1B2_P2_153	Vasculature
S1B2_P2_154	Cell division
S1B2_P2_155	Ground tissue
S1B2_P2_156	Abaxial epidermis
S1B2_P2_158	Cell division
S1B2_P2_159	Abaxial epidermis
S1B2_P2_160	Abaxial epidermis
S1B2_P2_161	Cell division
S1B2_P2_163	Cell division
S1B2_P2_164	Vasculature
S1B2_P2_165	Ground tissue
S1B2_P2_166	Cell division
S1B2_P2_167	Cell division
S1B2_P2_168	Ground tissue
S1B2_P2_169	Abaxial epidermis
S1B2_P2_170	Cell division
S1B2_P2_171	Abaxial epidermis
S1B2_P2_172	Ground tissue
S1B2_P2_173	Cell division
S1B2_P2_174	Cell division
S1B2_P2_175	Ground tissue
S1B2_P2_176	Abaxial epidermis
S1B2_P2_178	Ground tissue
S1B2_P2_179	Cell division
S1B2_P2_180	Ground tissue
S1B2_P2_181	Abaxial epidermis
S1B2_P2_183	Ground tissue
S1B2_P2_184	Ground tissue
S1B2_P2_185	Cell division
S1B2_P2_186	Vasculature
S1B2_P2_187	Cell division
S1B2_P2_189	Ground tissue
S1B2_P2_190	Ground tissue
S1B2_P2_191	Abaxial epidermis
S1B2_P2_192	Vasculature
S1B2_P2_193	Ground tissue
S1B2_P2_194	Ground tissue
S1B2_P2_195	Ground tissue
S1B2_P2_196	Ground tissue
S1B2_P2_197	Vasculature
S1B2_P2_198	Vasculature
S1B2_P2_199	Ground tissue
S1B2_P2_200	Ground tissue
S1B2_P2_201	Abaxial epidermis
S1B2_P2_202	Cell division
S1B2_P2_203	Cell division
S1B2_P2_204	Cell division
S1B2_P2_206	Ground tissue
S1B2_P2_207	Abaxial epidermis
S1B2_P2_208	Vasculature
S1B2_P2_209	Ground tissue
S1B2_P2_210	Cell division
S1B2_P2_211	Ground tissue
S1B2_P2_212	Ground tissue
S1B2_P2_213	Cell division
S1B2_P2_214	Abaxial epidermis
S1B2_P2_216	Vasculature
S1B2_P2_217	Abaxial epidermis
S1B2_P2_218	Cell division
S1B2_P2_220	Epidermis and leaf margin
S1B2_P2_221	Epidermis and leaf margin
S1B2_P2_222	Abaxial epidermis
S1B2_P2_223	Cell division
S1B2_P2_224	Ground tissue
S1B2_P2_225	Abaxial epidermis
S1B2_P2_226	Ground tissue
S1B2_P2_227	Abaxial epidermis
S1B2_P2_228	Cell division
S1B2_P2_229	Cell division
S1B2_P2_230	Ground tissue
S1B2_P2_231	Ground tissue
S1B2_P2_232	Vasculature
S1B2_P2_234	Abaxial epidermis
S1B2_P2_235	Cell division
S1B2_P2_236	Ground tissue
S1B2_P2_237	Abaxial epidermis
S1B2_P2_238	Cell division
S1B2_P2_239	Ground tissue
S1B2_P2_240	Ground tissue
S1B2_P2_241	Cell division
S1B2_P2_243	Ground tissue
S1B2_P2_244	Ground tissue
S1B2_P2_245	Abaxial epidermis
S1B2_P2_246	Cell division
S1B2_P2_247	Abaxial epidermis
S1B2_P2_248	Ground tissue
S1B2_P2_249	Cell division
S1B2_P2_250	Ground tissue
S1B2_P2_251	Cell division
S1B2_P2_253	Cell division
S1B2_P2_254	Vasculature
S1B2_P2_255	Vasculature
S1B2_P2_256	Cell division
S1B2_P2_257	Epidermis and leaf margin
S1B2_P2_258	Abaxial epidermis
S1B2_P2_259	Ground tissue
S1B2_P2_260	Ground tissue
S1B2_P2_261	Cell division
S1B2_P2_262	Cell division
S1B2_P2_263	Vasculature
S1B2_P2_264	Abaxial epidermis
S1B2_P2_265	Vasculature
S1B2_P2_266	Cell division
S1B2_P2_267	Abaxial epidermis
S1B2_P2_268	Abaxial epidermis
S1B2_P2_270	Cell division
S1B2_P2_271	Cell division
S1B2_P2_272	Abaxial epidermis
S1B2_P2_273	Cell division
S1B2_P2_274	Vasculature
S1B2_P2_275	Vasculature
S1B2_P2_276	Ground tissue
S1B2_P2_277	Ground tissue
S1B2_P2_278	Vasculature
S1B2_P2_279	Ground tissue
S1B2_P2_280	Abaxial epidermis
S1B2_P2_281	Cell division
S1B2_P2_282	Cell division
S1B2_P2_284	Ground tissue
S1B2_P2_285	Cell division
S1B2_P2_287	Abaxial epidermis
S1B2_P2_288	Cell division
S1B2_P2_289	Ground tissue
S1B2_P2_290	Cell division
S1B2_P2_291	Cell division
S1B2_P2_292	Cell division
S1B2_P2_293	Cell division
S1B2_P2_294	Cell division
S1B2_P2_295	Ground tissue
S1B2_P2_296	Ground tissue
S1B2_P2_298	Cell division
S1B2_P2_300	Ground tissue
S1B2_P2_301	Abaxial epidermis
S1B2_P2_302	Ground tissue
S1B2_P2_303	Cell division
S1B2_P2_304	Epidermis and leaf margin
S1B2_P2_305	Cell division
S1B2_P2_307	Ground tissue
S1B2_P2_308	Epidermis and leaf margin
S1B2_P2_309	Abaxial epidermis
S1B2_P2_310	Abaxial epidermis
S1B2_P2_312	Ground tissue
S1B2_P2_313	Vasculature
S1B2_P2_314	Cell division
S1B2_P2_316	Ground tissue
S1B2_P2_317	Vasculature
S1B2_P2_318	Ground tissue
S1B2_P2_320	Ground tissue
S1B2_P2_323	Epidermis and leaf margin
S1B2_P2_324	Abaxial epidermis
S1B2_P2_326	Abaxial epidermis
S1B2_P2_328	Ground tissue
S1B2_P2_332	Ground tissue
S1B2_P2_333	Abaxial epidermis
S1B2_P2_334	Abaxial epidermis
S1B2_P2_335	Cell division
S1B2_P2_336	Ground tissue
S1B2_P2_337	Cell division
S1B2_P2_338	Ground tissue
S1B2_P2_339	Ground tissue
S1B2_P2_340	Cell division
S1B2_P2_341	Abaxial epidermis
S1B2_P2_342	Ground tissue
S1B2_P2_343	Cell division
S1B2_P2_344	Ground tissue
S1B2_P2_345	Cell division
S1B2_P2_346	Cell division
S1B2_P2_347	Ground tissue
S1B2_P2_348	Ground tissue
S1B2_P2_349	Abaxial epidermis
S1B2_P2_350	Epidermis and leaf margin
S1B2_P2_351	Cell division
S1B2_P2_352	Cell division
S1B2_P2_353	Ground tissue
S1B2_P2_354	Cell division
S1B2_P2_355	Abaxial epidermis
S1B2_P2_356	Abaxial epidermis
S1B2_P2_357	Abaxial epidermis
S1B2_P2_358	Abaxial epidermis
S1B2_P2_359	Cell division
S1B2_P2_361	Cell division
S1B2_P2_362	Abaxial epidermis
S1B2_P2_363	Vasculature
S1B2_P2_364	Ground tissue
S1B2_P2_365	Cell division
S1B2_P2_366	Cell division
S1B2_P2_367	Cell division
S1B2_P2_368	Ground tissue
S1B2_P2_369	Vasculature
S1B2_P2_370	Ground tissue
S1B2_P2_372	Vasculature
S1B2_P2_373	Vasculature
S1B2_P2_375	Abaxial epidermis
S1B2_P2_376	Cell division
S1B2_P2_378	Vasculature
S1B2_P2_379	Ground tissue
S1B2_P2_380	Cell division
S1B2_P2_381	Vasculature
S1B2_P2_382	Cell division
S1B2_P2_384	Cell division
S1B2_P2_385	Ground tissue
S1B2_P2_387	Vasculature
S1B2_P2_390	Abaxial epidermis
S1B2_P2_391	Abaxial epidermis
S1B2_P2_394	Vasculature
S1B2_P2_395	Ground tissue
S1B2_P2_396	Vasculature
S1B2_P2_397	Vasculature

## Sheet: Clusters_P3_Fig.5
ident	Cluster
E1B2_P3_0	Epidermis and stomata
E1B2_P3_1	Epidermis and stomata
E1B2_P3_2	Epidermis and stomata
E1B2_P3_3	Cell division
E1B2_P3_4	Epidermis and stomata
E1B2_P3_5	Epidermis and stomata
E1B2_P3_9	Epidermis and stomata
E1B2_P3_10	Epidermis and stomata
E1B2_P3_11	Epidermis and stomata
E1B2_P3_12	Epidermis and stomata
E1B2_P3_13	Epidermis and stomata
E1B2_P3_14	Epidermis and stomata
E1B2_P3_15	Ground tissue
E1B2_P3_17	Epidermis and stomata
E1B2_P3_18	Cell division
E1B2_P3_19	Epidermis and stomata
E1B2_P3_20	Epidermis and stomata
E1B2_P3_21	Ground tissue
E1B2_P3_22	Lateral veins
E1B2_P3_23	Epidermis and stomata
E1B2_P3_24	Intermediate veins
E1B2_P3_25	Lateral veins
E1B2_P3_26	Cell division
E1B2_P3_27	Epidermis and stomata
E1B2_P3_28	Ground tissue
E1B2_P3_29	Epidermis and stomata
E1B2_P3_30	Lateral veins
E1B2_P3_31	Intermediate veins
E1B2_P3_32	Intermediate veins
E1B2_P3_33	Cell division
E1B2_P3_34	Cell division
E1B2_P3_35	Lateral veins
E1B2_P3_36	Ground tissue
E1B2_P3_37	Cell division
E1B2_P3_40	Ground tissue
E1B2_P3_41	Ground tissue
E1B2_P3_42	Ground tissue
E1B2_P3_43	Lateral veins
E1B2_P3_44	Ground tissue
E1B2_P3_45	Ground tissue
E1B2_P3_46	Ground tissue
E1B2_P3_47	Ground tissue
E1B2_P3_48	Ground tissue
E1B2_P3_49	Ground tissue
E1B2_P3_50	Ground tissue
E1B2_P3_51	Cell division
E1B2_P3_52	Ground tissue
E1B2_P3_53	Epidermis and stomata
E1B2_P3_54	Ground tissue
E1B2_P3_55	Epidermis and stomata
E1B2_P3_57	Ground tissue
E1B2_P3_58	Cell division
E1B2_P3_60	Ground tissue
E1B2_P3_61	Ground tissue
E1B2_P3_62	Lateral veins
E1B2_P3_63	Cell division
E1B2_P3_64	Ground tissue
E1B2_P3_65	Epidermis and stomata
E1B2_P3_66	Lateral veins
E1B2_P3_67	Epidermis and stomata
E1B2_P3_68	Cell division
E1B2_P3_69	Ground tissue
E1B2_P3_70	Epidermis and stomata
E1B2_P3_71	Ground tissue
E1B2_P3_73	Ground tissue
E1B2_P3_74	Ground tissue
E1B2_P3_75	Epidermis and stomata
E1B2_P3_76	Ground tissue
E1B2_P3_77	Ground tissue
E1B2_P3_78	Cell division
E1B2_P3_79	Ground tissue
E1B2_P3_80	Cell division
E1B2_P3_81	Epidermis and stomata
E1B2_P3_82	Intermediate veins
E1B2_P3_83	Lateral veins
E1B2_P3_84	Ground tissue
E1B2_P3_85	Epidermis and leaf margin
E1B2_P3_86	Cell division
E1B2_P3_87	Lateral veins
E1B2_P3_88	Lateral veins
E1B2_P3_89	Epidermis and stomata
E1B2_P3_91	Epidermis and stomata
E1B2_P3_92	Lateral veins
E1B2_P3_93	Epidermis and stomata
E1B2_P3_94	Ground tissue
E1B2_P3_96	Lateral veins
E1B2_P3_97	Epidermis and stomata
E1B2_P3_98	Cell division
E1B2_P3_99	Ground tissue
E1B2_P3_100	Epidermis and stomata
E1B2_P3_102	Ground tissue
E1B2_P3_103	Epidermis and leaf margin
E1B2_P3_105	Epidermis and leaf margin
E1B2_P3_106	Epidermis and stomata
E1B2_P3_107	Ground tissue
E1B2_P3_108	Lateral veins
E1B2_P3_109	Lateral veins
E1B2_P3_110	Epidermis and stomata
E1B2_P3_111	Lateral veins
E1B2_P3_112	Ground tissue
E1B2_P3_113	Ground tissue
E1B2_P3_114	Epidermis and stomata
E1B2_P3_115	Epidermis and stomata
E1B2_P3_116	Epidermis and stomata
E1B2_P3_117	Lateral veins
E1B2_P3_118	Epidermis and stomata
E1B2_P3_119	Epidermis and stomata
E1B2_P3_120	Intermediate veins
E1B2_P3_121	Ground tissue
E1B2_P3_122	Lateral veins
E1B2_P3_123	Epidermis and stomata
E1B2_P3_124	Ground tissue
E1B2_P3_125	Epidermis and stomata
E1B2_P3_126	Epidermis and stomata
E1B2_P3_127	Epidermis and stomata
E1B2_P3_128	Intermediate veins
E1B2_P3_129	Epidermis and stomata
E1B2_P3_131	Ground tissue
E1B2_P3_133	Ground tissue
E1B2_P3_134	Epidermis and stomata
E1B2_P3_135	Epidermis and leaf margin
E1B2_P3_136	Epidermis and stomata
E1B2_P3_137	Intermediate veins
E1B2_P3_138	Ground tissue
E1B2_P3_139	Cell division
E1B2_P3_140	Ground tissue
E1B2_P3_141	Intermediate veins
E1B2_P3_142	Epidermis and stomata
E1B2_P3_145	Ground tissue
E1B2_P3_146	Ground tissue
E1B2_P3_147	Epidermis and stomata
E1B2_P3_148	Epidermis and stomata
E1B2_P3_149	Epidermis and stomata
E1B2_P3_150	Ground tissue
E1B2_P3_151	Ground tissue
E1B2_P3_152	Ground tissue
E1B2_P3_153	Epidermis and leaf margin
E1B2_P3_154	Epidermis and stomata
E1B2_P3_155	Ground tissue
E1B2_P3_156	Cell division
E1B2_P3_157	Epidermis and stomata
E1B2_P3_158	Ground tissue
E1B2_P3_159	Epidermis and stomata
E1B2_P3_160	Ground tissue
E1B2_P3_161	Ground tissue
E1B2_P3_162	Intermediate veins
E1B2_P3_163	Epidermis and stomata
E1B2_P3_164	Ground tissue
E1B2_P3_165	Ground tissue
E1B2_P3_166	Cell division
E1B2_P3_167	Epidermis and stomata
E1B2_P3_168	Ground tissue
E1B2_P3_169	Epidermis and stomata
E1B2_P3_170	Ground tissue
E1B2_P3_171	Cell division
E1B2_P3_172	Cell division
E1B2_P3_173	Epidermis and stomata
E1B2_P3_174	Epidermis and stomata
E1B2_P3_175	Lateral veins
E1B2_P3_176	Epidermis and stomata
E1B2_P3_177	Epidermis and stomata
E1B2_P3_179	Ground tissue
E1B2_P3_180	Ground tissue
E1B2_P3_181	Ground tissue
E1B2_P3_182	Lateral veins
E1B2_P3_183	Epidermis and stomata
E1B2_P3_184	Cell division
E1B2_P3_185	Epidermis and stomata
E1B2_P3_186	Epidermis and stomata
E1B2_P3_187	Cell division
E1B2_P3_188	Ground tissue
E1B2_P3_189	Cell division
E1B2_P3_190	Epidermis and stomata
E1B2_P3_191	Epidermis and stomata
E1B2_P3_192	Lateral veins
E1B2_P3_193	Epidermis and stomata
E1B2_P3_194	Intermediate veins
E1B2_P3_195	Lateral veins
E1B2_P3_196	Ground tissue
E1B2_P3_197	Epidermis and leaf margin
E1B2_P3_198	Epidermis and stomata
E1B2_P3_199	Epidermis and stomata
E1B2_P3_200	Ground tissue
E1B2_P3_201	Epidermis and stomata
E1B2_P3_202	Lateral veins
E1B2_P3_203	Ground tissue
E1B2_P3_204	Lateral veins
E1B2_P3_205	Lateral veins
E1B2_P3_206	Lateral veins
E1B2_P3_207	Epidermis and leaf margin
E1B2_P3_208	Lateral veins
E1B2_P3_209	Ground tissue
E1B2_P3_210	Ground tissue
E1B2_P3_211	Ground tissue
E1B2_P3_212	Ground tissue
E1B2_P3_214	Epidermis and stomata
E1B2_P3_215	Epidermis and stomata
E1B2_P3_217	Cell division
E1B2_P3_218	Cell division
E1B2_P3_219	Cell division
E1B2_P3_222	Ground tissue
E1B2_P3_223	Ground tissue
E1B2_P3_224	Cell division
E1B2_P3_225	Epidermis and stomata
E1B2_P3_226	Cell division
E1B2_P3_229	Cell division
E1B2_P3_230	Ground tissue
E1B2_P3_231	Epidermis and stomata
E1B2_P3_233	Epidermis and stomata
E1B2_P3_234	Epidermis and stomata
E1B2_P3_235	Epidermis and stomata
E1B2_P3_236	Ground tissue
E1B2_P3_237	Ground tissue
E1B2_P3_238	Ground tissue
E1B2_P3_239	Ground tissue
E1B2_P3_240	Epidermis and stomata
E1B2_P3_241	Ground tissue
E1B2_P3_242	Intermediate veins
E1B2_P3_243	Ground tissue
E1B2_P3_244	Ground tissue
E1B2_P3_245	Epidermis and stomata
E1B2_P3_246	Ground tissue
E1B2_P3_247	Epidermis and stomata
E1B2_P3_248	Ground tissue
E1B2_P3_249	Cell division
E1B2_P3_250	Ground tissue
E1B2_P3_251	Epidermis and stomata
E1B2_P3_252	Epidermis and leaf margin
E1B2_P3_253	Ground tissue
E1B2_P3_254	Epidermis and stomata
E1B2_P3_255	Ground tissue
E1B2_P3_257	Ground tissue
E1B2_P3_258	Ground tissue
E1B2_P3_259	Epidermis and stomata
E1B2_P3_260	Ground tissue
E1B2_P3_261	Cell division
E1B2_P3_263	Epidermis and stomata
E1B2_P3_264	Intermediate veins
E1B2_P3_266	Cell division
E1B2_P3_267	Epidermis and stomata
E1B2_P3_268	Epidermis and stomata
E1B2_P3_269	Lateral veins
E1B2_P3_270	Cell division
E1B2_P3_272	Ground tissue
E1B2_P3_273	Epidermis and stomata
E1B2_P3_274	Ground tissue
E1B2_P3_275	Epidermis and stomata
E1B2_P3_277	Epidermis and stomata
E1B2_P3_278	Lateral veins
E1B2_P3_279	Epidermis and stomata
E1B2_P3_282	Ground tissue
E1B2_P3_283	Ground tissue
E1B2_P3_284	Epidermis and stomata
E1B2_P3_285	Epidermis and stomata
E1B2_P3_286	Cell division
E1B2_P3_287	Epidermis and stomata
E1B2_P3_288	Lateral veins
E1B2_P3_289	Epidermis and stomata
E1B2_P3_290	Lateral veins
E1B2_P3_291	Epidermis and stomata
E1B2_P3_292	Cell division
E1B2_P3_293	Epidermis and stomata
E1B2_P3_294	Ground tissue
E1B2_P3_295	Ground tissue
E1B2_P3_296	Lateral veins
E1B2_P3_297	Lateral veins
E1B2_P3_298	Epidermis and stomata
E1B2_P3_299	Lateral veins
E1B2_P3_300	Ground tissue
E1B2_P3_301	Ground tissue
E1B2_P3_302	Lateral veins
E1B2_P3_303	Epidermis and stomata
E1B2_P3_304	Ground tissue
E1B2_P3_305	Ground tissue
E1B2_P3_306	Ground tissue
E1B2_P3_307	Epidermis and stomata
E1B2_P3_308	Ground tissue
E1B2_P3_309	Cell division
E1B2_P3_310	Epidermis and stomata
E1B2_P3_311	Lateral veins
E1B2_P3_312	Epidermis and stomata
E1B2_P3_313	Ground tissue
E1B2_P3_314	Cell division
E1B2_P3_315	Cell division
E1B2_P3_316	Ground tissue
E1B2_P3_317	Epidermis and stomata
E1B2_P3_318	Epidermis and stomata
E1B2_P3_319	Ground tissue
E1B2_P3_320	Ground tissue
E1B2_P3_322	Ground tissue
E1B2_P3_323	Ground tissue
E1B2_P3_324	Ground tissue
E1B2_P3_325	Cell division
E1B2_P3_326	Ground tissue
E1B2_P3_327	Epidermis and stomata
E1B2_P3_329	Ground tissue
E1B2_P3_330	Ground tissue
E1B2_P3_332	Ground tissue
E1B2_P3_333	Epidermis and stomata
E1B2_P3_334	Ground tissue
E1B2_P3_336	Epidermis and stomata
E1B2_P3_337	Ground tissue
E1B2_P3_338	Ground tissue
E1B2_P3_339	Ground tissue
E1B2_P3_340	Ground tissue
E1B2_P3_341	Intermediate veins
E1B2_P3_342	Epidermis and stomata
E1B2_P3_343	Intermediate veins
E1B2_P3_344	Epidermis and stomata
E1B2_P3_345	Intermediate veins
E1B2_P3_346	Epidermis and stomata
E1B2_P3_348	Intermediate veins
E1B2_P3_349	Epidermis and stomata
E1B2_P3_350	Epidermis and stomata
E1B2_P3_351	Ground tissue
E1B2_P3_352	Epidermis and stomata
E1B2_P3_353	Ground tissue
E1B2_P3_355	Intermediate veins
E1B2_P3_356	Ground tissue
E1B2_P3_357	Ground tissue
E1B2_P3_358	Ground tissue
E1B2_P3_359	Epidermis and stomata
E1B2_P3_360	Ground tissue
E1B2_P3_361	Ground tissue
E1B2_P3_362	Epidermis and stomata
E1B2_P3_364	Ground tissue
E1B2_P3_365	Epidermis and stomata
E1B2_P3_366	Ground tissue
E1B2_P3_367	Epidermis and stomata
E1B2_P3_368	Epidermis and stomata
E1B2_P3_369	Epidermis and stomata
E1B2_P3_370	Ground tissue
E1B2_P3_371	Intermediate veins
E1B2_P3_372	Intermediate veins
E1B2_P3_374	Ground tissue
E1B2_P3_375	Lateral veins
E1B2_P3_376	Ground tissue
E1B2_P3_377	Ground tissue
E1B2_P3_378	Epidermis and stomata
E1B2_P3_380	Epidermis and stomata
E1B2_P3_381	Lateral veins
E1B2_P3_382	Cell division
E1B2_P3_383	Lateral veins
E1B2_P3_384	Epidermis and stomata
E1B2_P3_385	Ground tissue
E1B2_P3_386	Epidermis and stomata
E1B2_P3_387	Lateral veins
E1B2_P3_388	Lateral veins
E1B2_P3_389	Intermediate veins
E1B2_P3_390	Ground tissue
E1B2_P3_391	Epidermis and stomata
E1B2_P3_392	Cell division
E1B2_P3_393	Epidermis and stomata
E1B2_P3_394	Ground tissue
E1B2_P3_395	Lateral veins
E1B2_P3_396	Lateral veins
E1B2_P3_397	Lateral veins
E1B2_P3_398	Lateral veins
E1B2_P3_399	Cell division
E1B2_P3_400	Lateral veins
E1B2_P3_402	Epidermis and stomata
E1B2_P3_403	Epidermis and stomata
E1B2_P3_404	Cell division
E1B2_P3_405	Lateral veins
E1B2_P3_407	Epidermis and stomata
E1B2_P3_408	Lateral veins
E1B2_P3_409	Epidermis and stomata
E1B2_P3_410	Ground tissue
E1B2_P3_411	Epidermis and leaf margin
E1B2_P3_412	Ground tissue
E1B2_P3_413	Ground tissue
E1B2_P3_414	Ground tissue
E1B2_P3_415	Epidermis and stomata
E1B2_P3_416	Lateral veins
E1B2_P3_417	Epidermis and stomata
E1B2_P3_418	Ground tissue
E1B2_P3_419	Ground tissue
E1B2_P3_420	Epidermis and stomata
E1B2_P3_421	Ground tissue
E1B2_P3_422	Ground tissue
E1B2_P3_423	Epidermis and stomata
E1B2_P3_424	Epidermis and stomata
E1B2_P3_425	Epidermis and stomata
E1B2_P3_426	Epidermis and stomata
E1B2_P3_427	Epidermis and stomata
E1B2_P3_428	Ground tissue
E1B2_P3_429	Ground tissue
E1B2_P3_430	Ground tissue
E1B2_P3_432	Ground tissue
E1B2_P3_433	Epidermis and stomata
E1B2_P3_434	Epidermis and stomata
E1B2_P3_435	Ground tissue
E1B2_P3_436	Cell division
E1B2_P3_437	Cell division
E1B2_P3_438	Epidermis and stomata
E1B2_P3_440	Epidermis and stomata
E1B2_P3_441	Ground tissue
E1B2_P3_442	Ground tissue
E1B2_P3_443	Ground tissue
E1B2_P3_444	Ground tissue
E1B2_P3_446	Cell division
E1B2_P3_447	Cell division
E1B2_P3_448	Cell division
E1B2_P3_449	Cell division
E1B2_P3_450	Epidermis and stomata
E1B2_P3_451	Epidermis and stomata
E1B2_P3_452	Epidermis and stomata
E1B2_P3_453	Epidermis and stomata
E1B2_P3_454	Cell division
E1B2_P3_455	Ground tissue
E1B2_P3_456	Ground tissue
E1B2_P3_458	Cell division
E1B2_P3_460	Ground tissue
E1B2_P3_461	Epidermis and stomata
E1B2_P3_467	Lateral veins
E1B2_P3_469	Epidermis and leaf margin
E1B2_P3_470	Cell division
E1B2_P3_471	Lateral veins
E1B2_P3_472	Ground tissue
E1B2_P3_473	Lateral veins
E1B2_P3_474	Lateral veins
E1B2_P3_475	Ground tissue
E1B2_P3_476	Ground tissue
E1B2_P3_477	Epidermis and stomata
E1B2_P3_479	Epidermis and stomata
E1B2_P3_480	Lateral veins
E1B2_P3_481	Ground tissue
E1B2_P3_483	Intermediate veins
E1B2_P3_485	Ground tissue
E1B2_P3_486	Ground tissue
E1B2_P3_487	Epidermis and stomata
E1B2_P3_488	Ground tissue
E1B2_P3_489	Lateral veins
E1B2_P3_490	Ground tissue
E1B2_P3_492	Cell division
E1B2_P3_493	Cell division
E1B2_P3_494	Cell division
E1B2_P3_496	Lateral veins
E1B2_P3_497	Ground tissue
E1B2_P3_498	Ground tissue
E1B2_P3_500	Cell division
E1B2_P3_501	Ground tissue
E1B2_P3_502	Ground tissue
E1B2_P3_503	Ground tissue
E1B2_P3_504	Epidermis and stomata
E1B2_P3_505	Ground tissue
E1B2_P3_506	Cell division
E1B2_P3_507	Epidermis and stomata
E1B2_P3_508	Epidermis and stomata
E1B2_P3_510	Ground tissue
E1B2_P3_511	Epidermis and stomata
E1B2_P3_512	Epidermis and stomata
E1B2_P3_513	Intermediate veins
E1B2_P3_514	Epidermis and stomata
E1B2_P3_516	Epidermis and stomata
E1B2_P3_518	Cell division
E1B2_P3_519	Ground tissue
E1B2_P3_521	Epidermis and stomata
E1B2_P3_522	Epidermis and stomata
E1B2_P3_523	Epidermis and stomata
E1B2_P3_524	Cell division
E1B2_P3_525	Epidermis and stomata
E1B2_P3_526	Epidermis and stomata
E1B2_P3_527	Ground tissue
E1B2_P3_528	Epidermis and stomata
E1B2_P3_529	Epidermis and stomata
E1B2_P3_530	Epidermis and stomata
E1B2_P3_531	Cell division
E1B2_P3_532	Cell division
E1B2_P3_533	Epidermis and stomata
E1B2_P3_535	Ground tissue
E1B2_P3_536	Ground tissue
E1B2_P3_538	Epidermis and stomata
E1B2_P3_539	Cell division
E1B2_P3_540	Lateral veins
E1B2_P3_541	Lateral veins
E1B2_P3_543	Lateral veins
E1B2_P3_544	Lateral veins
E1B2_P3_545	Ground tissue
E1B2_P3_546	Ground tissue
E1B2_P3_547	Cell division
E1B2_P3_548	Cell division
E1B2_P3_549	Lateral veins
E1B2_P3_552	Epidermis and leaf margin
E1B2_P3_553	Epidermis and leaf margin
E1B2_P3_555	Ground tissue
E1B2_P3_556	Epidermis and stomata
E1B2_P3_557	Lateral veins
E1B2_P3_559	Lateral veins
E1B2_P3_560	Lateral veins
E1B2_P3_561	Lateral veins
E1B2_P3_562	Ground tissue
E1B2_P3_563	Epidermis and stomata
E1B2_P3_565	Cell division
E1B2_P3_566	Epidermis and stomata
E1B2_P3_568	Cell division
E1B2_P3_569	Cell division
E1B2_P3_570	Ground tissue
E1B2_P3_571	Cell division
E1B2_P3_572	Epidermis and stomata
E1B2_P3_573	Cell division
E1B2_P3_574	Epidermis and stomata
E1B2_P3_575	Epidermis and stomata
E1B2_P3_576	Cell division
E1D2_P3_0	Epidermis and stomata
E1D2_P3_1	Epidermis and stomata
E1D2_P3_2	Ground tissue
E1D2_P3_3	Epidermis and stomata
E1D2_P3_4	Epidermis and stomata
E1D2_P3_5	Epidermis and stomata
E1D2_P3_6	Epidermis and stomata
E1D2_P3_7	Ground tissue
E1D2_P3_9	Epidermis and stomata
E1D2_P3_10	Intermediate veins
E1D2_P3_11	Lateral veins
E1D2_P3_12	Cell division
E1D2_P3_13	Intermediate veins
E1D2_P3_14	Ground tissue
E1D2_P3_15	Ground tissue
E1D2_P3_16	Epidermis and stomata
E1D2_P3_17	Cell division
E1D2_P3_18	Ground tissue
E1D2_P3_20	Lateral veins
E1D2_P3_21	Ground tissue
E1D2_P3_23	Ground tissue
E1D2_P3_24	Epidermis and stomata
E1D2_P3_25	Epidermis and stomata
E1D2_P3_26	Ground tissue
E1D2_P3_27	Epidermis and stomata
E1D2_P3_29	Ground tissue
E1D2_P3_30	Epidermis and stomata
E1D2_P3_32	Ground tissue
E1D2_P3_33	Epidermis and stomata
E1D2_P3_35	Epidermis and stomata
E1D2_P3_36	Epidermis and stomata
E1D2_P3_37	Epidermis and stomata
E1D2_P3_38	Epidermis and stomata
E1D2_P3_39	Epidermis and stomata
E1D2_P3_41	Epidermis and stomata
E1D2_P3_42	Ground tissue
E1D2_P3_43	Epidermis and stomata
E1D2_P3_44	Epidermis and stomata
E1D2_P3_46	Epidermis and stomata
E1D2_P3_47	Epidermis and stomata
E1D2_P3_48	Cell division
E1D2_P3_49	Epidermis and stomata
E1D2_P3_50	Epidermis and stomata
E1D2_P3_51	Epidermis and stomata
E1D2_P3_52	Ground tissue
E1D2_P3_53	Ground tissue
E1D2_P3_54	Cell division
E1D2_P3_56	Intermediate veins
E1D2_P3_57	Epidermis and stomata
E1D2_P3_58	Ground tissue
E1D2_P3_60	Epidermis and stomata
E1D2_P3_61	Cell division
E1D2_P3_62	Lateral veins
E1D2_P3_65	Epidermis and stomata
E1D2_P3_66	Ground tissue
E1D2_P3_67	Epidermis and leaf margin
E1D2_P3_68	Intermediate veins
E1D2_P3_69	Lateral veins
E1D2_P3_70	Intermediate veins
E1D2_P3_71	Lateral veins
E1D2_P3_72	Epidermis and stomata
E1D2_P3_74	Epidermis and stomata
E1D2_P3_75	Cell division
E1D2_P3_76	Cell division
E1D2_P3_77	Epidermis and stomata
E1D2_P3_78	Cell division
E1D2_P3_79	Epidermis and stomata
E1D2_P3_80	Epidermis and leaf margin
E1D2_P3_81	Epidermis and stomata
E1D2_P3_82	Ground tissue
E1D2_P3_84	Epidermis and stomata
E1D2_P3_86	Ground tissue
E1D2_P3_87	Ground tissue
E1D2_P3_88	Epidermis and stomata
E1D2_P3_89	Ground tissue
E1D2_P3_90	Ground tissue
E1D2_P3_91	Intermediate veins
E1D2_P3_92	Ground tissue
E1D2_P3_93	Ground tissue
E1D2_P3_94	Ground tissue
E1D2_P3_96	Ground tissue
E1D2_P3_97	Epidermis and stomata
E1D2_P3_99	Ground tissue
E1D2_P3_100	Epidermis and stomata
E1D2_P3_101	Cell division
E1D2_P3_102	Cell division
E1D2_P3_103	Intermediate veins
E1D2_P3_104	Ground tissue
E1D2_P3_105	Epidermis and stomata
E1D2_P3_106	Ground tissue
E1D2_P3_107	Ground tissue
E1D2_P3_108	Ground tissue
E1D2_P3_109	Cell division
E1D2_P3_110	Ground tissue
E1D2_P3_111	Ground tissue
E1D2_P3_112	Cell division
E1D2_P3_113	Ground tissue
E1D2_P3_114	Ground tissue
E1D2_P3_115	Ground tissue
E1D2_P3_116	Cell division
E1D2_P3_117	Ground tissue
E1D2_P3_118	Epidermis and stomata
E1D2_P3_119	Lateral veins
E1D2_P3_120	Epidermis and stomata
E1D2_P3_122	Ground tissue
E1D2_P3_123	Lateral veins
E1D2_P3_126	Ground tissue
E1D2_P3_127	Epidermis and stomata
E1D2_P3_129	Lateral veins
E1D2_P3_130	Lateral veins
E1D2_P3_131	Lateral veins
E1D2_P3_132	Cell division
E1D2_P3_133	Epidermis and stomata
E1D2_P3_134	Lateral veins
E1D2_P3_136	Lateral veins
E1D2_P3_137	Lateral veins
E1D2_P3_138	Lateral veins
E1D2_P3_139	Ground tissue
E1D2_P3_140	Ground tissue
E1D2_P3_141	Epidermis and stomata
E1D2_P3_142	Ground tissue
E1D2_P3_143	Ground tissue
E1D2_P3_144	Cell division
E1D2_P3_145	Ground tissue
E1D2_P3_147	Ground tissue
E1D2_P3_148	Intermediate veins
E1D2_P3_149	Intermediate veins
E1D2_P3_150	Ground tissue
E1D2_P3_151	Epidermis and stomata
E1D2_P3_152	Intermediate veins
E1D2_P3_153	Cell division
E1D2_P3_154	Intermediate veins
E1D2_P3_155	Ground tissue
E1D2_P3_156	Epidermis and stomata
E1D2_P3_157	Epidermis and stomata
E1D2_P3_158	Ground tissue
E1D2_P3_159	Ground tissue
E1D2_P3_160	Epidermis and stomata
E1D2_P3_161	Ground tissue
E1D2_P3_162	Ground tissue
E1D2_P3_163	Ground tissue
E1D2_P3_164	Intermediate veins
E1D2_P3_165	Ground tissue
E1D2_P3_166	Epidermis and stomata
E1D2_P3_167	Ground tissue
E1D2_P3_168	Ground tissue
E1D2_P3_169	Lateral veins
E1D2_P3_170	Ground tissue
E1D2_P3_171	Epidermis and stomata
E1D2_P3_172	Epidermis and stomata
E1D2_P3_173	Ground tissue
E1D2_P3_175	Ground tissue
E1D2_P3_176	Lateral veins
E1D2_P3_177	Ground tissue
E1D2_P3_178	Ground tissue
E1D2_P3_180	Ground tissue
E1D2_P3_181	Lateral veins
E1D2_P3_182	Ground tissue
E1D2_P3_183	Epidermis and stomata
E1D2_P3_185	Epidermis and stomata
E1D2_P3_186	Lateral veins
E1D2_P3_187	Lateral veins
E1D2_P3_188	Epidermis and stomata
E1D2_P3_189	Epidermis and stomata
E1D2_P3_190	Lateral veins
E1D2_P3_191	Intermediate veins
E1D2_P3_192	Lateral veins
E1D2_P3_193	Ground tissue
E1D2_P3_194	Ground tissue
E1D2_P3_195	Epidermis and stomata
E1D2_P3_196	Epidermis and stomata
E1D2_P3_197	Epidermis and stomata
E1D2_P3_199	Intermediate veins
E1D2_P3_200	Lateral veins
E1D2_P3_201	Epidermis and stomata
E1D2_P3_202	Ground tissue
E1D2_P3_203	Epidermis and stomata
E1D2_P3_204	Cell division
E1D2_P3_205	Epidermis and stomata
E1D2_P3_206	Ground tissue
E1D2_P3_207	Ground tissue
E1D2_P3_208	Intermediate veins
E1D2_P3_209	Ground tissue
E1D2_P3_210	Intermediate veins
E1D2_P3_211	Epidermis and stomata
E1D2_P3_213	Ground tissue
E1D2_P3_214	Ground tissue
E1D2_P3_215	Ground tissue
E1D2_P3_216	Cell division
E1D2_P3_217	Epidermis and stomata
E1D2_P3_218	Ground tissue
E1D2_P3_219	Ground tissue
E1D2_P3_221	Ground tissue
E1D2_P3_222	Cell division
E1D2_P3_223	Ground tissue
E1D2_P3_224	Epidermis and stomata
E1D2_P3_225	Ground tissue
E1D2_P3_226	Epidermis and stomata
E1D2_P3_227	Intermediate veins
E1D2_P3_228	Epidermis and stomata
E1D2_P3_229	Epidermis and stomata
E1D2_P3_230	Epidermis and stomata
E1D2_P3_231	Epidermis and stomata
E1D2_P3_232	Epidermis and stomata
E1D2_P3_233	Epidermis and leaf margin
E1D2_P3_234	Lateral veins
E1D2_P3_235	Intermediate veins
E1D2_P3_236	Ground tissue
E1D2_P3_237	Epidermis and stomata
E1D2_P3_238	Ground tissue
E1D2_P3_239	Lateral veins
E1D2_P3_240	Intermediate veins
E1D2_P3_241	Cell division
E1D2_P3_242	Cell division
E1D2_P3_244	Lateral veins
E1D2_P3_245	Ground tissue
E1D2_P3_246	Ground tissue
E1D2_P3_247	Ground tissue
E1D2_P3_248	Cell division
E1D2_P3_249	Cell division
E1D2_P3_250	Cell division
E1D2_P3_251	Lateral veins
E1D2_P3_254	Ground tissue
E1D2_P3_255	Cell division
E1D2_P3_256	Ground tissue
E1D2_P3_257	Cell division
E1D2_P3_258	Lateral veins
E1D2_P3_259	Ground tissue
E1D2_P3_260	Cell division
E1D2_P3_261	Lateral veins
E1D2_P3_262	Lateral veins
E1D2_P3_263	Ground tissue
E1D2_P3_264	Lateral veins
E1D2_P3_265	Lateral veins
E1D2_P3_266	Epidermis and stomata
E1D2_P3_267	Intermediate veins
E1D2_P3_268	Cell division
E1D2_P3_269	Lateral veins
E1D2_P3_270	Lateral veins
E1D2_P3_271	Ground tissue
E1D2_P3_272	Ground tissue
E1D2_P3_274	Ground tissue
E1D2_P3_275	Cell division
E1D2_P3_276	Ground tissue
E1D2_P3_277	Lateral veins
E1D2_P3_278	Cell division
E1D2_P3_279	Cell division
E1D2_P3_280	Lateral veins
E1D2_P3_281	Epidermis and stomata
E1D2_P3_282	Ground tissue
E1D2_P3_283	Ground tissue
E1D2_P3_284	Intermediate veins
E1D2_P3_285	Ground tissue
E1D2_P3_286	Lateral veins
E1D2_P3_287	Lateral veins
E1D2_P3_288	Ground tissue
E1D2_P3_289	Lateral veins
E1D2_P3_290	Cell division
E1D2_P3_291	Epidermis and stomata
E1D2_P3_292	Cell division
E1D2_P3_293	Intermediate veins
E1D2_P3_294	Epidermis and stomata
E1D2_P3_295	Cell division
E1D2_P3_296	Ground tissue
E1D2_P3_297	Lateral veins
E1D2_P3_298	Ground tissue
E1D2_P3_299	Epidermis and stomata
E1D2_P3_300	Epidermis and stomata
E1D2_P3_301	Cell division
E1D2_P3_302	Intermediate veins
E1D2_P3_303	Epidermis and stomata
E1D2_P3_304	Epidermis and stomata
E1D2_P3_305	Ground tissue
E1D2_P3_306	Epidermis and stomata
E1D2_P3_307	Ground tissue
E1D2_P3_308	Cell division
E1D2_P3_309	Intermediate veins
E1D2_P3_310	Intermediate veins
E1D2_P3_311	Ground tissue
E1D2_P3_312	Epidermis and stomata
E1D2_P3_313	Epidermis and leaf margin
E1D2_P3_314	Epidermis and stomata
E1D2_P3_316	Intermediate veins
E1D2_P3_317	Intermediate veins
E1D2_P3_319	Ground tissue
E1D2_P3_320	Intermediate veins
E1D2_P3_321	Ground tissue
E1D2_P3_322	Epidermis and stomata
E1D2_P3_323	Epidermis and stomata
E1D2_P3_325	Epidermis and stomata
E1D2_P3_326	Epidermis and leaf margin
E1D2_P3_327	Epidermis and stomata
E1D2_P3_328	Ground tissue
E1D2_P3_329	Ground tissue
E1D2_P3_330	Intermediate veins
E1D2_P3_331	Epidermis and stomata
E1D2_P3_333	Cell division
E1D2_P3_335	Epidermis and stomata
E1D2_P3_339	Epidermis and stomata
E1D2_P3_340	Cell division
E1D2_P3_341	Epidermis and stomata
E1D2_P3_343	Cell division
E1D2_P3_344	Lateral veins
E1D2_P3_345	Ground tissue
E1D2_P3_346	Lateral veins
E1D2_P3_347	Lateral veins
E1D2_P3_348	Cell division
E1D2_P3_349	Ground tissue
E1D2_P3_350	Epidermis and stomata
E1D2_P3_351	Epidermis and stomata
E1D2_P3_352	Epidermis and stomata
E1D2_P3_353	Epidermis and stomata
E1D2_P3_354	Cell division
E1D2_P3_355	Epidermis and stomata
E1D2_P3_356	Epidermis and stomata
E1D2_P3_358	Epidermis and stomata
E1D2_P3_359	Epidermis and stomata
E1D2_P3_360	Cell division
E1D2_P3_361	Ground tissue
E1D2_P3_362	Ground tissue
E1D2_P3_363	Ground tissue
E1D2_P3_364	Ground tissue
E1D2_P3_365	Epidermis and stomata
E1D2_P3_367	Ground tissue
E1D2_P3_368	Cell division
E1D2_P3_369	Epidermis and stomata
E1D2_P3_371	Epidermis and stomata
E1D2_P3_373	Ground tissue
E1D2_P3_374	Epidermis and stomata
E1D2_P3_375	Epidermis and stomata
E1D2_P3_376	Ground tissue
E1D2_P3_377	Intermediate veins
E1D2_P3_378	Ground tissue
E1D2_P3_379	Cell division
E1D2_P3_380	Cell division
E1D2_P3_381	Epidermis and stomata
E1D2_P3_382	Lateral veins
E1D2_P3_383	Ground tissue
E1D2_P3_384	Lateral veins
E1D2_P3_386	Ground tissue
E1D2_P3_387	Lateral veins
E1D2_P3_388	Lateral veins
E1D2_P3_389	Lateral veins
E1D2_P3_390	Ground tissue
E1D2_P3_391	Cell division
E1D2_P3_393	Cell division
E1D2_P3_394	Cell division
E1D2_P3_395	Intermediate veins
E1D2_P3_397	Epidermis and stomata
E1D2_P3_398	Cell division
E1D2_P3_399	Cell division
E1D2_P3_400	Lateral veins
E1D2_P3_401	Lateral veins
E1D2_P3_402	Epidermis and stomata
E1D2_P3_403	Intermediate veins
E1D2_P3_404	Epidermis and stomata
E1D2_P3_405	Cell division
E1D2_P3_406	Lateral veins
E1D2_P3_407	Lateral veins
E1D2_P3_408	Lateral veins
E1D2_P3_411	Ground tissue
E1D2_P3_412	Lateral veins
E1D2_P3_413	Lateral veins
E1D2_P3_414	Epidermis and stomata
E1D2_P3_415	Epidermis and stomata
E1D2_P3_416	Lateral veins
E1D2_P3_417	Cell division
E1D2_P3_418	Cell division
E1D2_P3_419	Epidermis and stomata
E1D2_P3_420	Epidermis and stomata
E1D2_P3_422	Lateral veins
E1D2_P3_423	Ground tissue
E1D2_P3_424	Epidermis and stomata
E1D2_P3_428	Ground tissue
E1D2_P3_429	Ground tissue
E1D2_P3_430	Intermediate veins
E1D2_P3_431	Epidermis and stomata
E1D2_P3_432	Epidermis and stomata
E1D2_P3_433	Cell division
E1D2_P3_434	Intermediate veins
E1D2_P3_435	Epidermis and stomata
E1D2_P3_436	Epidermis and stomata
E1D2_P3_437	Epidermis and stomata
E1D2_P3_438	Ground tissue
E1D2_P3_439	Lateral veins
E1D2_P3_440	Epidermis and stomata
E1D2_P3_441	Ground tissue
E1D2_P3_442	Ground tissue
E1D2_P3_443	Epidermis and stomata
E1D2_P3_444	Epidermis and stomata
E1D2_P3_445	Ground tissue
E1D2_P3_446	Cell division
E1D2_P3_447	Epidermis and leaf margin
E1D2_P3_448	Cell division
E1D2_P3_449	Ground tissue
E1D2_P3_450	Ground tissue
E1D2_P3_451	Ground tissue
E1D2_P3_452	Ground tissue
E1D2_P3_453	Cell division
E1D2_P3_454	Lateral veins
E1D2_P3_455	Lateral veins
E1D2_P3_457	Lateral veins
E1D2_P3_458	Lateral veins
E1D2_P3_459	Lateral veins
E1D2_P3_460	Lateral veins
E1D2_P3_461	Lateral veins
E1D2_P3_462	Lateral veins
E1D2_P3_463	Ground tissue
E1D2_P3_464	Cell division
E1D2_P3_465	Ground tissue
E1D2_P3_466	Cell division
E1D2_P3_467	Epidermis and stomata
E1D2_P3_468	Lateral veins
E1D2_P3_470	Cell division
E1D2_P3_471	Cell division
E1D2_P3_472	Cell division
E1D2_P3_474	Cell division
E1D2_P3_475	Epidermis and stomata
E1D2_P3_476	Cell division
E1D2_P3_477	Epidermis and stomata
E1D2_P3_478	Epidermis and stomata
E1D2_P3_479	Epidermis and stomata
E1D2_P3_482	Epidermis and stomata
E1D2_P3_483	Cell division
E1D2_P3_484	Lateral veins
E1D2_P3_485	Epidermis and stomata
E1D2_P3_486	Cell division
E1D2_P3_487	Epidermis and stomata
E1D2_P3_489	Ground tissue
E1D2_P3_490	Lateral veins
E1D2_P3_492	Epidermis and stomata
E1D2_P3_493	Cell division
E1D2_P3_494	Cell division
E1D2_P3_495	Lateral veins
E1D2_P3_496	Lateral veins
E1D2_P3_500	Epidermis and stomata
E1D2_P3_501	Epidermis and stomata
E1D2_P3_502	Cell division
E1D2_P3_503	Intermediate veins
E1D2_P3_504	Epidermis and stomata
E1D2_P3_505	Cell division
E1D2_P3_509	Cell division
E1D2_P3_510	Cell division
E1D2_P3_512	Intermediate veins
E1D2_P3_513	Ground tissue
E1D2_P3_517	Ground tissue
E1D2_P3_518	Ground tissue
E1D2_P3_520	Lateral veins
E1D2_P3_521	Epidermis and stomata
E1D2_P3_522	Epidermis and stomata
E1D2_P3_524	Ground tissue
E1D2_P3_525	Ground tissue
E1D2_P3_526	Intermediate veins
E1D2_P3_527	Ground tissue
E1D2_P3_528	Epidermis and stomata
E1D2_P3_529	Epidermis and stomata
E1D2_P3_530	Lateral veins
E1D2_P3_531	Lateral veins
E1D2_P3_532	Epidermis and stomata
E1D2_P3_534	Epidermis and stomata
E1D2_P3_536	Epidermis and stomata
E1D2_P3_537	Epidermis and stomata
E1D2_P3_538	Cell division
E1D2_P3_539	Epidermis and stomata
E1D2_P3_541	Ground tissue
E1D2_P3_542	Ground tissue
E1D2_P3_543	Intermediate veins
E1D2_P3_544	Epidermis and stomata
E1D2_P3_545	Epidermis and stomata
E1D2_P3_546	Cell division
E1D2_P3_547	Ground tissue
E1D2_P3_548	Epidermis and stomata
E1D2_P3_549	Ground tissue
E1D2_P3_550	Epidermis and stomata
E1D2_P3_551	Epidermis and stomata
E1D2_P3_552	Cell division
E1D2_P3_553	Epidermis and stomata
E1D2_P3_554	Ground tissue
E1D2_P3_555	Ground tissue
E1D2_P3_556	Ground tissue
E1D2_P3_557	Lateral veins
E1D2_P3_559	Ground tissue
E1D2_P3_560	Lateral veins
E1D2_P3_561	Ground tissue
E1D2_P3_562	Lateral veins
E1D2_P3_563	Epidermis and stomata
E1D2_P3_564	Ground tissue
E1D2_P3_565	Ground tissue
E1D2_P3_567	Cell division
E1D2_P3_568	Ground tissue
E1D2_P3_569	Cell division
E1D2_P3_570	Lateral veins
E1D2_P3_571	Lateral veins
E1D2_P3_572	Cell division
E1D2_P3_573	Ground tissue
E1D2_P3_574	Cell division
E1D2_P3_575	Epidermis and leaf margin
E1D2_P3_576	Epidermis and stomata
E1D2_P3_577	Ground tissue
E1D2_P3_578	Ground tissue
E1D2_P3_580	Epidermis and stomata
E1D2_P3_581	Epidermis and stomata
E1D2_P3_582	Ground tissue
E1D2_P3_583	Ground tissue
E1D2_P3_584	Ground tissue
E1D2_P3_586	Epidermis and stomata
E1D2_P3_587	Ground tissue
E1D2_P3_588	Lateral veins
E1D2_P3_589	Lateral veins
E1D2_P3_590	Ground tissue
E1D2_P3_591	Ground tissue
E1D2_P3_592	Cell division
E1D2_P3_593	Ground tissue
E1D2_P3_594	Lateral veins
E1D2_P3_595	Lateral veins
E1D2_P3_596	Ground tissue
E1D2_P3_597	Cell division
E1D2_P3_598	Ground tissue
E1D2_P3_599	Ground tissue
E1D2_P3_600	Ground tissue
E1D2_P3_601	Ground tissue
E1D2_P3_602	Cell division
E1D2_P3_603	Cell division
E1D2_P3_604	Ground tissue
E1D2_P3_605	Ground tissue
E1D2_P3_606	Epidermis and stomata
E1D2_P3_607	Lateral veins
E1D2_P3_608	Ground tissue
E1D2_P3_609	Epidermis and stomata
E1D2_P3_610	Epidermis and stomata
E1D2_P3_612	Intermediate veins
E1D2_P3_613	Epidermis and stomata
E1D2_P3_615	Ground tissue
E1D2_P3_616	Intermediate veins
E1D2_P3_617	Epidermis and stomata
E1D2_P3_618	Lateral veins
E1D2_P3_619	Lateral veins
E1D2_P3_620	Lateral veins
E1D2_P3_621	Intermediate veins
E1D2_P3_622	Cell division
E1D2_P3_623	Epidermis and stomata
E1D2_P3_624	Cell division
E1D2_P3_625	Cell division
E1D2_P3_627	Cell division
E1D2_P3_628	Epidermis and stomata
E1D2_P3_629	Ground tissue
E1D2_P3_630	Ground tissue
E1D2_P3_631	Ground tissue
S1A1_P3_0	Cell division
S1A1_P3_1	Epidermis and leaf margin
S1A1_P3_2	Epidermis and leaf margin
S1A1_P3_3	Epidermis and leaf margin
S1A1_P3_4	Epidermis and leaf margin
S1A1_P3_5	Cell division
S1A1_P3_6	Cell division
S1A1_P3_7	Ground tissue
S1A1_P3_8	Ground tissue
S1A1_P3_9	Epidermis and leaf margin
S1A1_P3_11	Epidermis and stomata
S1A1_P3_12	Epidermis and leaf margin
S1A1_P3_13	Ground tissue
S1A1_P3_14	Intermediate veins
S1A1_P3_15	Ground tissue
S1A1_P3_18	Lateral veins
S1A1_P3_19	Epidermis and leaf margin
S1A1_P3_20	Epidermis and leaf margin
S1A1_P3_21	Ground tissue
S1A1_P3_22	Lateral veins
S1A1_P3_23	Ground tissue
S1A1_P3_24	Lateral veins
S1A1_P3_26	Lateral veins
S1A1_P3_27	Epidermis and leaf margin
S1A1_P3_28	Ground tissue
S1A1_P3_29	Lateral veins
S1A1_P3_30	Intermediate veins
S1A1_P3_31	Intermediate veins
S1A1_P3_32	Ground tissue
S1A1_P3_33	Lateral veins
S1A1_P3_34	Lateral veins
S1A1_P3_35	Intermediate veins
S1A1_P3_36	Epidermis and leaf margin
S1A1_P3_38	Lateral veins
S1A1_P3_39	Ground tissue
S1A1_P3_40	Lateral veins
S1A1_P3_41	Intermediate veins
S1A1_P3_42	Cell division
S1A1_P3_44	Cell division
S1A1_P3_45	Intermediate veins
S1A1_P3_46	Lateral veins
S1A1_P3_47	Intermediate veins
S1A1_P3_48	Ground tissue
S1A1_P3_50	Lateral veins
S1A1_P3_51	Ground tissue
S1A1_P3_52	Lateral veins
S1A1_P3_53	Intermediate veins
S1A1_P3_54	Epidermis and stomata
S1A1_P3_56	Ground tissue
S1A1_P3_57	Ground tissue
S1A1_P3_58	Intermediate veins
S1A1_P3_59	Cell division
S1A1_P3_60	Ground tissue
S1A1_P3_61	Cell division
S1A1_P3_62	Ground tissue
S1A1_P3_63	Ground tissue
S1A1_P3_64	Ground tissue
S1A1_P3_65	Ground tissue
S1A1_P3_66	Lateral veins
S1A1_P3_67	Ground tissue
S1A1_P3_68	Ground tissue
S1A1_P3_69	Ground tissue
S1A1_P3_70	Ground tissue
S1A1_P3_71	Lateral veins
S1A1_P3_72	Epidermis and leaf margin
S1A1_P3_73	Lateral veins
S1A1_P3_74	Ground tissue
S1A1_P3_75	Epidermis and leaf margin
S1A1_P3_76	Ground tissue
S1A1_P3_77	Ground tissue
S1A1_P3_78	Lateral veins
S1A1_P3_79	Lateral veins
S1A1_P3_80	Epidermis and leaf margin
S1A1_P3_81	Ground tissue
S1A1_P3_82	Cell division
S1A1_P3_83	Ground tissue
S1A1_P3_84	Lateral veins
S1A1_P3_85	Epidermis and leaf margin
S1A1_P3_86	Lateral veins
S1A1_P3_87	Ground tissue
S1A1_P3_88	Ground tissue
S1A1_P3_89	Cell division
S1A1_P3_90	Cell division
S1A1_P3_91	Lateral veins
S1A1_P3_92	Epidermis and stomata
S1A1_P3_93	Cell division
S1A1_P3_95	Lateral veins
S1A1_P3_96	Cell division
S1A1_P3_97	Lateral veins
S1A1_P3_98	Epidermis and leaf margin
S1A1_P3_99	Epidermis and leaf margin
S1A1_P3_100	Lateral veins
S1A1_P3_102	Lateral veins
S1A1_P3_103	Ground tissue
S1A1_P3_104	Lateral veins
S1A1_P3_105	Lateral veins
S1A1_P3_106	Cell division
S1A1_P3_107	Cell division
S1A1_P3_108	Ground tissue
S1A1_P3_110	Epidermis and leaf margin
S1A1_P3_111	Ground tissue
S1A1_P3_112	Cell division
S1A1_P3_113	Cell division
S1A1_P3_114	Lateral veins
S1A1_P3_116	Epidermis and leaf margin
S1A1_P3_117	Lateral veins
S1A1_P3_118	Lateral veins
S1A1_P3_119	Cell division
S1A1_P3_120	Cell division
S1A1_P3_121	Lateral veins
S1A1_P3_122	Cell division
S1A1_P3_123	Cell division
S1A1_P3_124	Epidermis and leaf margin
S1A1_P3_125	Epidermis and stomata
S1A1_P3_126	Ground tissue
S1A1_P3_127	Epidermis and leaf margin
S1A1_P3_128	Epidermis and stomata
S1A1_P3_129	Ground tissue
S1A1_P3_130	Epidermis and leaf margin
S1A1_P3_131	Lateral veins
S1A1_P3_133	Lateral veins
S1A1_P3_134	Lateral veins
S1A1_P3_135	Ground tissue
S1A1_P3_137	Epidermis and stomata
S1A1_P3_138	Ground tissue
S1A1_P3_139	Epidermis and leaf margin
S1A1_P3_140	Lateral veins
S1A1_P3_142	Ground tissue
S1A1_P3_143	Ground tissue
S1A1_P3_144	Intermediate veins
S1A1_P3_145	Epidermis and leaf margin
S1A1_P3_146	Epidermis and stomata
S1A1_P3_147	Ground tissue
S1A1_P3_148	Cell division
S1A1_P3_149	Ground tissue
S1A1_P3_150	Ground tissue
S1A1_P3_151	Intermediate veins
S1A1_P3_152	Epidermis and leaf margin
S1A1_P3_153	Cell division
S1A1_P3_155	Ground tissue
S1A1_P3_156	Ground tissue
S1A1_P3_157	Intermediate veins
S1A1_P3_158	Cell division
S1A1_P3_159	Epidermis and leaf margin
S1A1_P3_160	Epidermis and stomata
S1A1_P3_161	Epidermis and stomata
S1A1_P3_162	Ground tissue
S1A1_P3_164	Cell division
S1A1_P3_166	Epidermis and stomata
S1A1_P3_167	Epidermis and leaf margin
S1A1_P3_168	Epidermis and leaf margin
S1A1_P3_169	Ground tissue
S1A1_P3_170	Ground tissue
S1A1_P3_172	Epidermis and leaf margin
S1A1_P3_173	Epidermis and stomata
S1A1_P3_174	Ground tissue
S1A1_P3_177	Epidermis and stomata
S1A1_P3_178	Ground tissue
S1A1_P3_179	Epidermis and stomata
S1A1_P3_182	Epidermis and leaf margin
S1A1_P3_183	Cell division
S1A1_P3_185	Ground tissue
S1A1_P3_186	Ground tissue
S1A1_P3_187	Epidermis and leaf margin
S1A1_P3_190	Lateral veins
S1A1_P3_191	Ground tissue
S1A1_P3_193	Epidermis and leaf margin
S1A1_P3_194	Lateral veins
S1A1_P3_200	Lateral veins
S1A1_P3_201	Lateral veins
S1A1_P3_203	Lateral veins
S1A1_P3_207	Ground tissue
S1A1_P3_208	Epidermis and leaf margin
S1A1_P3_209	Epidermis and leaf margin
S1A1_P3_210	Epidermis and leaf margin
S1A1_P3_212	Epidermis and leaf margin
S1A1_P3_213	Lateral veins
S1A1_P3_215	Lateral veins
S1A1_P3_216	Epidermis and leaf margin
S1A1_P3_218	Lateral veins
S1A1_P3_219	Ground tissue
S1A1_P3_221	Lateral veins
S1A1_P3_222	Lateral veins
S1A1_P3_226	Lateral veins
S1A1_P3_227	Lateral veins
S1A1_P3_229	Lateral veins
S1A1_P3_231	Lateral veins
S1A1_P3_232	Cell division
S1A1_P3_233	Lateral veins
S1A1_P3_234	Ground tissue
S1A1_P3_235	Ground tissue
S1A1_P3_236	Lateral veins
S1A1_P3_238	Epidermis and stomata
S1A1_P3_239	Ground tissue
S1A1_P3_241	Lateral veins
S1A1_P3_242	Epidermis and leaf margin
S1A1_P3_245	Cell division
S1A1_P3_246	Epidermis and stomata
S1A1_P3_247	Lateral veins
S1A1_P3_249	Lateral veins
S1A1_P3_251	Cell division
S1A1_P3_252	Epidermis and leaf margin
S1A1_P3_253	Epidermis and leaf margin
S1A1_P3_257	Epidermis and leaf margin
S1A1_P3_259	Cell division
S1A1_P3_261	Epidermis and leaf margin
S1A1_P3_264	Epidermis and leaf margin
S1A1_P3_266	Cell division
S1A1_P3_268	Ground tissue
S1A1_P3_269	Epidermis and leaf margin
S1A1_P3_270	Epidermis and stomata
S1A1_P3_271	Ground tissue
S1A1_P3_273	Epidermis and leaf margin
S1A1_P3_275	Epidermis and leaf margin
S1A1_P3_276	Epidermis and leaf margin
S1A1_P3_277	Ground tissue
S1A1_P3_278	Intermediate veins
S1A1_P3_279	Epidermis and leaf margin
S1A1_P3_280	Ground tissue
S1A1_P3_282	Ground tissue
S1A1_P3_284	Epidermis and leaf margin
S1A1_P3_285	Ground tissue
S1A1_P3_286	Epidermis and leaf margin
S1A1_P3_287	Epidermis and stomata
S1A1_P3_288	Ground tissue
S1A1_P3_289	Epidermis and leaf margin
S1A1_P3_290	Epidermis and leaf margin
S1A1_P3_291	Epidermis and stomata
S1A1_P3_292	Epidermis and leaf margin
S1A1_P3_294	Epidermis and leaf margin
S1A1_P3_295	Ground tissue
S1A1_P3_296	Ground tissue
S1A1_P3_297	Epidermis and leaf margin
S1A1_P3_299	Cell division
S1A1_P3_300	Ground tissue
S1A1_P3_301	Lateral veins
S1A1_P3_302	Epidermis and leaf margin
S1A1_P3_303	Epidermis and leaf margin
S1A1_P3_304	Lateral veins
S1A1_P3_306	Epidermis and leaf margin
S1A1_P3_307	Lateral veins
S1A1_P3_308	Lateral veins
S1A1_P3_309	Epidermis and leaf margin
S1A1_P3_310	Lateral veins
S1A1_P3_311	Epidermis and stomata
S1A1_P3_312	Lateral veins
S1A1_P3_313	Epidermis and leaf margin
S1A1_P3_314	Lateral veins
S1A1_P3_315	Cell division
S1A1_P3_316	Cell division
S1A1_P3_317	Lateral veins
S1A1_P3_318	Lateral veins
S1A1_P3_319	Ground tissue
S1A1_P3_320	Ground tissue
S1A1_P3_321	Lateral veins
S1A1_P3_322	Epidermis and stomata
S1A1_P3_323	Lateral veins
S1A1_P3_325	Ground tissue
S1A1_P3_326	Ground tissue
S1A1_P3_327	Epidermis and leaf margin
S1A1_P3_330	Cell division
S1A1_P3_331	Epidermis and leaf margin
S1A1_P3_332	Epidermis and stomata
S1A1_P3_333	Ground tissue
S1A1_P3_334	Lateral veins
S1A1_P3_335	Lateral veins
S1A1_P3_336	Epidermis and leaf margin
S1A1_P3_340	Epidermis and stomata
S1A1_P3_342	Epidermis and leaf margin
S1A1_P3_343	Ground tissue
S1A1_P3_344	Lateral veins
S1A1_P3_345	Lateral veins
S1A1_P3_346	Cell division
S1A1_P3_347	Ground tissue
S1A1_P3_348	Epidermis and stomata
S1A1_P3_349	Cell division
S1A1_P3_350	Ground tissue
S1A1_P3_351	Epidermis and stomata
S1A1_P3_352	Ground tissue
S1A1_P3_353	Ground tissue
S1A1_P3_354	Epidermis and leaf margin
S1A1_P3_355	Epidermis and leaf margin
S1A1_P3_356	Epidermis and stomata
S1A1_P3_357	Cell division
S1A1_P3_358	Epidermis and leaf margin
S1A1_P3_359	Cell division
S1A1_P3_360	Ground tissue
S1A1_P3_362	Epidermis and stomata
S1A1_P3_364	Epidermis and leaf margin
S1A1_P3_366	Epidermis and stomata
S1A1_P3_367	Epidermis and leaf margin
S1A1_P3_368	Epidermis and leaf margin
S1A1_P3_369	Epidermis and leaf margin
S1A1_P3_370	Cell division
S1A1_P3_371	Epidermis and stomata
S1A1_P3_372	Epidermis and leaf margin
S1A1_P3_373	Ground tissue
S1A1_P3_374	Epidermis and leaf margin
S1A1_P3_375	Ground tissue
S1A1_P3_376	Epidermis and stomata
S1A1_P3_377	Epidermis and stomata
S1A1_P3_378	Epidermis and leaf margin
S1A1_P3_380	Epidermis and leaf margin
S1A1_P3_381	Ground tissue
S1A1_P3_382	Epidermis and stomata
S1A1_P3_383	Ground tissue
S1A1_P3_384	Epidermis and stomata
S1A1_P3_385	Cell division
S1A1_P3_386	Epidermis and leaf margin
S1A1_P3_387	Cell division
S1A1_P3_388	Epidermis and stomata
S1A1_P3_389	Ground tissue
S1A1_P3_390	Epidermis and leaf margin
S1A1_P3_391	Ground tissue
S1A1_P3_392	Epidermis and stomata
S1A1_P3_393	Epidermis and leaf margin
S1A1_P3_394	Cell division
S1A1_P3_395	Epidermis and stomata
S1A1_P3_396	Epidermis and leaf margin
S1A1_P3_397	Epidermis and leaf margin
S1A1_P3_398	Ground tissue
S1A1_P3_399	Lateral veins
S1A1_P3_400	Epidermis and leaf margin
S1A1_P3_401	Epidermis and stomata
S1A1_P3_402	Lateral veins
S1A1_P3_403	Epidermis and stomata
S1A1_P3_406	Epidermis and leaf margin
S1A1_P3_407	Epidermis and stomata
S1A1_P3_408	Epidermis and leaf margin
S1A1_P3_409	Epidermis and leaf margin
S1A1_P3_410	Lateral veins
S1A1_P3_411	Lateral veins
S1A1_P3_412	Epidermis and leaf margin
S1A1_P3_413	Epidermis and leaf margin
S1A1_P3_414	Cell division
S1A1_P3_415	Epidermis and leaf margin
S1A1_P3_416	Epidermis and leaf margin
S1A1_P3_417	Lateral veins
S1A1_P3_418	Epidermis and stomata
S1A1_P3_419	Lateral veins
S1A1_P3_420	Epidermis and leaf margin
S1A1_P3_421	Lateral veins
S1A1_P3_424	Lateral veins
S1A1_P3_425	Lateral veins
S1A1_P3_426	Epidermis and leaf margin
S1A1_P3_427	Cell division
S1A1_P3_428	Epidermis and leaf margin
S1A1_P3_429	Epidermis and leaf margin
S1A1_P3_430	Ground tissue
S1A1_P3_431	Ground tissue
S1A1_P3_432	Epidermis and leaf margin
S1A1_P3_433	Cell division
S1A1_P3_434	Epidermis and leaf margin
S1A1_P3_435	Epidermis and leaf margin
S1A1_P3_436	Lateral veins
S1A1_P3_437	Epidermis and stomata
S1A1_P3_438	Epidermis and stomata
S1A1_P3_439	Ground tissue
S1A1_P3_440	Ground tissue
S1A1_P3_441	Lateral veins
S1A1_P3_442	Epidermis and leaf margin
S1A1_P3_443	Lateral veins
S1A1_P3_444	Lateral veins
S1A1_P3_445	Epidermis and leaf margin
S1A1_P3_446	Epidermis and stomata
S1A1_P3_447	Epidermis and leaf margin
S1A1_P3_448	Cell division
S1A1_P3_449	Lateral veins
S1A1_P3_450	Epidermis and stomata
S1A1_P3_451	Epidermis and leaf margin
S1A1_P3_452	Cell division
S1A1_P3_453	Intermediate veins
S1A1_P3_454	Epidermis and stomata
S1A1_P3_455	Epidermis and leaf margin
S1A1_P3_456	Ground tissue
S1A1_P3_457	Epidermis and leaf margin
S1A1_P3_458	Lateral veins
S1A1_P3_459	Epidermis and stomata
S1A1_P3_460	Lateral veins
S1A1_P3_461	Epidermis and leaf margin
S1A1_P3_462	Epidermis and stomata
S1A1_P3_463	Intermediate veins
S1A1_P3_464	Ground tissue
S1A1_P3_465	Ground tissue
S1A1_P3_466	Ground tissue
S1A1_P3_467	Epidermis and leaf margin
S1A1_P3_468	Ground tissue
S1A1_P3_469	Epidermis and leaf margin
S1A1_P3_470	Ground tissue
S1A1_P3_471	Epidermis and leaf margin
S1A1_P3_472	Intermediate veins
S1A1_P3_473	Epidermis and leaf margin
S1A1_P3_474	Ground tissue
S1A1_P3_475	Epidermis and leaf margin
S1A1_P3_476	Epidermis and leaf margin
S1A1_P3_477	Cell division
S1A1_P3_480	Epidermis and leaf margin
S1A1_P3_481	Epidermis and leaf margin
S1A1_P3_482	Epidermis and leaf margin
S1A1_P3_483	Epidermis and leaf margin
S1A1_P3_484	Epidermis and stomata
S1A1_P3_485	Epidermis and leaf margin
S1A1_P3_486	Ground tissue
S1A1_P3_487	Ground tissue
S1A1_P3_488	Epidermis and leaf margin
S1A1_P3_489	Epidermis and leaf margin
S1A1_P3_490	Epidermis and stomata
S1A1_P3_491	Epidermis and leaf margin
S1A1_P3_492	Epidermis and leaf margin
S1A1_P3_493	Ground tissue
S1A1_P3_494	Ground tissue
S1A1_P3_495	Epidermis and leaf margin
S1A1_P3_496	Cell division
S1A1_P3_497	Epidermis and leaf margin
S1A1_P3_498	Epidermis and leaf margin
S1A1_P3_499	Epidermis and leaf margin
S1A1_P3_501	Epidermis and leaf margin
S1A1_P3_502	Ground tissue
S1A1_P3_503	Epidermis and leaf margin
S1A1_P3_504	Intermediate veins
S1A1_P3_505	Ground tissue
S1A1_P3_506	Epidermis and leaf margin
S1A1_P3_507	Ground tissue
S1A1_P3_508	Ground tissue
S1A1_P3_509	Lateral veins
S1A1_P3_510	Epidermis and leaf margin
S1A1_P3_511	Epidermis and leaf margin
S1A1_P3_512	Epidermis and leaf margin
S1A1_P3_513	Epidermis and leaf margin
S1A1_P3_514	Epidermis and stomata
S1A1_P3_515	Epidermis and leaf margin
S1A1_P3_516	Intermediate veins
S1A1_P3_517	Lateral veins
S1A1_P3_518	Ground tissue
S1A1_P3_519	Epidermis and leaf margin
S1A1_P3_520	Epidermis and stomata
S1A1_P3_521	Epidermis and leaf margin
S1A1_P3_522	Cell division
S1A1_P3_523	Ground tissue
S1A1_P3_524	Epidermis and leaf margin
S1A1_P3_525	Epidermis and leaf margin
S1A1_P3_526	Epidermis and leaf margin
S1A1_P3_527	Epidermis and stomata
S1A1_P3_528	Epidermis and leaf margin
S1A1_P3_529	Epidermis and leaf margin
S1A1_P3_531	Lateral veins
S1A1_P3_532	Ground tissue
S1A1_P3_533	Ground tissue
S1A1_P3_534	Epidermis and leaf margin
S1A1_P3_535	Epidermis and leaf margin
S1A1_P3_536	Epidermis and leaf margin
S1A1_P3_538	Cell division
S1A1_P3_539	Epidermis and leaf margin
S1A1_P3_540	Cell division
S1A1_P3_541	Epidermis and stomata
S1A1_P3_542	Cell division
S1A1_P3_543	Epidermis and leaf margin
S1A1_P3_544	Epidermis and stomata
S1A1_P3_545	Ground tissue
S1A1_P3_546	Cell division
S1A1_P3_547	Lateral veins
S1A1_P3_548	Ground tissue
S1A1_P3_549	Ground tissue
S1A1_P3_550	Ground tissue
S1A1_P3_551	Ground tissue
S1A1_P3_552	Epidermis and leaf margin
S1A1_P3_553	Ground tissue
S1A1_P3_554	Lateral veins
S1A1_P3_555	Lateral veins
S1A1_P3_556	Lateral veins
S1A1_P3_557	Lateral veins
S1A1_P3_558	Ground tissue
S1A1_P3_559	Ground tissue
S1A1_P3_560	Ground tissue
S1A1_P3_561	Ground tissue
S1A1_P3_562	Ground tissue
S1A1_P3_563	Cell division
S1A1_P3_564	Lateral veins
S1A1_P3_565	Epidermis and stomata
S1A1_P3_566	Ground tissue
S1A1_P3_567	Epidermis and leaf margin
S1A1_P3_568	Ground tissue
S1A1_P3_569	Ground tissue
S1A1_P3_570	Lateral veins
S1A1_P3_571	Intermediate veins
S1A1_P3_572	Ground tissue
S1A1_P3_573	Ground tissue
S1A1_P3_574	Ground tissue
S1A1_P3_575	Ground tissue
S1A1_P3_576	Ground tissue
S1A1_P3_577	Cell division
S1A1_P3_578	Lateral veins
S1A1_P3_579	Ground tissue
S1A1_P3_580	Ground tissue
S1A1_P3_582	Ground tissue
S1A1_P3_583	Lateral veins
S1A1_P3_584	Epidermis and leaf margin
S1A1_P3_585	Epidermis and leaf margin
S1A1_P3_586	Intermediate veins
S1A1_P3_587	Epidermis and leaf margin
S1A1_P3_588	Lateral veins
S1A1_P3_589	Epidermis and stomata
S1A1_P3_590	Cell division
S1A1_P3_591	Intermediate veins
S1A1_P3_592	Epidermis and leaf margin
S1A1_P3_593	Epidermis and stomata
S1A1_P3_594	Ground tissue
S1A1_P3_595	Ground tissue
S1A1_P3_596	Lateral veins
S1A1_P3_597	Lateral veins
S1A1_P3_598	Lateral veins
S1A1_P3_599	Epidermis and leaf margin
S1A1_P3_600	Epidermis and leaf margin
S1A1_P3_602	Epidermis and leaf margin
S1A1_P3_603	Epidermis and leaf margin
S1A1_P3_604	Epidermis and leaf margin
S1A1_P3_605	Epidermis and leaf margin
S1A1_P3_606	Epidermis and leaf margin
S1A1_P3_607	Epidermis and leaf margin
S1A1_P3_608	Cell division
S1A1_P3_609	Epidermis and leaf margin
S1A1_P3_610	Epidermis and leaf margin
S1A1_P3_611	Epidermis and leaf margin
S1A1_P3_612	Epidermis and leaf margin
S1A1_P3_614	Epidermis and leaf margin
S1A1_P3_615	Epidermis and stomata
S1A1_P3_616	Epidermis and leaf margin
S1A1_P3_617	Epidermis and leaf margin
S1A1_P3_618	Epidermis and leaf margin
S1A1_P3_619	Epidermis and stomata
S1A1_P3_620	Cell division
S1A1_P3_621	Epidermis and leaf margin
S1A1_P3_622	Epidermis and leaf margin
S1A1_P3_623	Ground tissue
S1A1_P3_624	Epidermis and stomata
S1A1_P3_625	Epidermis and leaf margin
S1A1_P3_626	Epidermis and leaf margin
S1A1_P3_627	Epidermis and leaf margin
S1A1_P3_628	Epidermis and stomata
S1A1_P3_629	Epidermis and leaf margin
S1A1_P3_630	Lateral veins
S1A1_P3_634	Ground tissue
S1A1_P3_635	Ground tissue
S1A1_P3_636	Ground tissue
S1A1_P3_637	Ground tissue
S1A1_P3_638	Ground tissue
S1A1_P3_639	Intermediate veins
S1A1_P3_640	Lateral veins
S1A1_P3_641	Lateral veins
S1A1_P3_642	Lateral veins
S1A1_P3_643	Lateral veins
S1A1_P3_644	Lateral veins
S1A1_P3_645	Lateral veins
S1A1_P3_646	Lateral veins
S1A1_P3_647	Epidermis and leaf margin
S1A1_P3_648	Ground tissue
S1A1_P3_649	Lateral veins
S1A1_P3_650	Lateral veins
S1A1_P3_651	Lateral veins
S1A1_P3_652	Lateral veins
S1A1_P3_654	Ground tissue
S1A1_P3_655	Lateral veins
S1A1_P3_656	Lateral veins
S1A1_P3_657	Lateral veins
S1A1_P3_658	Lateral veins
S1A1_P3_659	Lateral veins
S1A1_P3_660	Lateral veins
S1A1_P3_661	Lateral veins
S1A1_P3_662	Epidermis and leaf margin
S1A1_P3_663	Lateral veins
S1A1_P3_664	Lateral veins
S1A1_P3_666	Lateral veins
S1A1_P3_669	Intermediate veins
S1A1_P3_671	Cell division
S1A1_P3_673	Cell division
S1A1_P3_675	Lateral veins
S1A1_P3_676	Lateral veins
S1A1_P3_678	Epidermis and stomata
S1A1_P3_679	Lateral veins
S1A1_P3_680	Lateral veins
S1A1_P3_681	Lateral veins
S1A1_P3_682	Epidermis and stomata
S1A1_P3_683	Ground tissue
S1A1_P3_684	Cell division
S1A1_P3_685	Cell division
S1A1_P3_686	Cell division
S1A1_P3_687	Cell division
S1A1_P3_689	Epidermis and leaf margin
S1A1_P3_692	Epidermis and leaf margin
S1A1_P3_694	Lateral veins
S1A1_P3_695	Lateral veins
S1A1_P3_696	Lateral veins
S1A1_P3_697	Lateral veins
S1A1_P3_698	Ground tissue
S1A1_P3_701	Ground tissue
S1A1_P3_702	Ground tissue
S1A1_P3_704	Epidermis and leaf margin
S1A1_P3_705	Ground tissue
S1A1_P3_706	Epidermis and leaf margin
S1A1_P3_707	Ground tissue
S1A1_P3_708	Epidermis and leaf margin
S1A1_P3_709	Epidermis and stomata
S1A1_P3_711	Epidermis and leaf margin
S1A1_P3_712	Cell division
S1A1_P3_713	Ground tissue
S1A1_P3_714	Epidermis and leaf margin
S1A1_P3_715	Epidermis and stomata
S1A1_P3_716	Epidermis and stomata
S1A1_P3_717	Epidermis and leaf margin
S1A1_P3_718	Epidermis and stomata
S1A1_P3_719	Lateral veins
S1A1_P3_720	Ground tissue
S1A1_P3_721	Lateral veins
S1A1_P3_722	Lateral veins
S1A1_P3_723	Ground tissue
S1A1_P3_724	Epidermis and stomata
S1A1_P3_725	Ground tissue
S1A2_P3_0	Epidermis and stomata
S1A2_P3_1	Epidermis and leaf margin
S1A2_P3_2	Epidermis and stomata
S1A2_P3_5	Epidermis and leaf margin
S1A2_P3_7	Epidermis and stomata
S1A2_P3_8	Epidermis and leaf margin
S1A2_P3_10	Epidermis and leaf margin
S1A2_P3_11	Epidermis and stomata
S1A2_P3_12	Epidermis and stomata
S1A2_P3_13	Epidermis and leaf margin
S1A2_P3_14	Intermediate veins
S1A2_P3_15	Epidermis and leaf margin
S1A2_P3_18	Cell division
S1A2_P3_22	Epidermis and stomata
S1A2_P3_23	Ground tissue
S1A2_P3_24	Epidermis and stomata
S1A2_P3_26	Epidermis and leaf margin
S1A2_P3_27	Epidermis and leaf margin
S1A2_P3_30	Intermediate veins
S1A2_P3_31	Epidermis and stomata
S1A2_P3_32	Ground tissue
S1A2_P3_33	Epidermis and leaf margin
S1A2_P3_34	Ground tissue
S1A2_P3_35	Epidermis and leaf margin
S1A2_P3_36	Ground tissue
S1A2_P3_37	Epidermis and leaf margin
S1A2_P3_38	Cell division
S1A2_P3_39	Epidermis and stomata
S1A2_P3_41	Lateral veins
S1A2_P3_42	Lateral veins
S1A2_P3_44	Cell division
S1A2_P3_45	Ground tissue
S1A2_P3_48	Ground tissue
S1A2_P3_49	Lateral veins
S1A2_P3_50	Lateral veins
S1A2_P3_51	Ground tissue
S1A2_P3_52	Lateral veins
S1A2_P3_54	Ground tissue
S1A2_P3_57	Lateral veins
S1A2_P3_58	Ground tissue
S1A2_P3_59	Ground tissue
S1A2_P3_60	Ground tissue
S1A2_P3_61	Lateral veins
S1A2_P3_62	Epidermis and stomata
S1A2_P3_63	Lateral veins
S1A2_P3_64	Ground tissue
S1A2_P3_65	Lateral veins
S1A2_P3_67	Intermediate veins
S1A2_P3_68	Ground tissue
S1A2_P3_69	Lateral veins
S1A2_P3_70	Cell division
S1A2_P3_72	Epidermis and stomata
S1A2_P3_73	Ground tissue
S1A2_P3_74	Ground tissue
S1A2_P3_75	Lateral veins
S1A2_P3_76	Lateral veins
S1A2_P3_77	Epidermis and leaf margin
S1A2_P3_78	Lateral veins
S1A2_P3_79	Lateral veins
S1A2_P3_80	Lateral veins
S1A2_P3_81	Lateral veins
S1A2_P3_82	Epidermis and stomata
S1A2_P3_83	Ground tissue
S1A2_P3_84	Ground tissue
S1A2_P3_85	Intermediate veins
S1A2_P3_86	Ground tissue
S1A2_P3_87	Lateral veins
S1A2_P3_88	Ground tissue
S1A2_P3_89	Ground tissue
S1A2_P3_90	Ground tissue
S1A2_P3_91	Lateral veins
S1A2_P3_92	Ground tissue
S1A2_P3_93	Cell division
S1A2_P3_94	Lateral veins
S1A2_P3_95	Epidermis and leaf margin
S1A2_P3_96	Epidermis and leaf margin
S1A2_P3_97	Lateral veins
S1A2_P3_98	Epidermis and stomata
S1A2_P3_99	Intermediate veins
S1A2_P3_101	Cell division
S1A2_P3_102	Lateral veins
S1A2_P3_103	Lateral veins
S1A2_P3_104	Ground tissue
S1A2_P3_105	Epidermis and stomata
S1A2_P3_106	Lateral veins
S1A2_P3_108	Epidermis and leaf margin
S1A2_P3_109	Lateral veins
S1A2_P3_110	Intermediate veins
S1A2_P3_111	Intermediate veins
S1A2_P3_112	Epidermis and stomata
S1A2_P3_113	Epidermis and leaf margin
S1A2_P3_114	Epidermis and leaf margin
S1A2_P3_115	Intermediate veins
S1A2_P3_116	Epidermis and leaf margin
S1A2_P3_117	Ground tissue
S1A2_P3_118	Cell division
S1A2_P3_119	Cell division
S1A2_P3_120	Epidermis and leaf margin
S1A2_P3_121	Ground tissue
S1A2_P3_122	Ground tissue
S1A2_P3_124	Cell division
S1A2_P3_125	Intermediate veins
S1A2_P3_126	Ground tissue
S1A2_P3_127	Ground tissue
S1A2_P3_128	Epidermis and leaf margin
S1A2_P3_129	Epidermis and leaf margin
S1A2_P3_130	Cell division
S1A2_P3_133	Ground tissue
S1A2_P3_134	Ground tissue
S1A2_P3_136	Epidermis and stomata
S1A2_P3_137	Cell division
S1A2_P3_138	Epidermis and stomata
S1A2_P3_139	Cell division
S1A2_P3_140	Ground tissue
S1A2_P3_141	Ground tissue
S1A2_P3_142	Cell division
S1A2_P3_143	Lateral veins
S1A2_P3_144	Epidermis and leaf margin
S1A2_P3_146	Epidermis and leaf margin
S1A2_P3_147	Cell division
S1A2_P3_148	Cell division
S1A2_P3_149	Epidermis and stomata
S1A2_P3_151	Ground tissue
S1A2_P3_152	Epidermis and stomata
S1A2_P3_153	Epidermis and leaf margin
S1A2_P3_154	Ground tissue
S1A2_P3_155	Cell division
S1A2_P3_156	Epidermis and leaf margin
S1A2_P3_157	Lateral veins
S1A2_P3_159	Epidermis and leaf margin
S1A2_P3_160	Ground tissue
S1A2_P3_161	Ground tissue
S1A2_P3_162	Ground tissue
S1A2_P3_166	Epidermis and stomata
S1A2_P3_167	Ground tissue
S1A2_P3_168	Epidermis and leaf margin
S1A2_P3_169	Ground tissue
S1A2_P3_170	Ground tissue
S1A2_P3_171	Lateral veins
S1A2_P3_172	Epidermis and leaf margin
S1A2_P3_173	Cell division
S1A2_P3_174	Intermediate veins
S1A2_P3_175	Epidermis and leaf margin
S1A2_P3_176	Lateral veins
S1A2_P3_178	Cell division
S1A2_P3_180	Lateral veins
S1A2_P3_181	Epidermis and leaf margin
S1A2_P3_182	Cell division
S1A2_P3_184	Lateral veins
S1A2_P3_185	Lateral veins
S1A2_P3_186	Ground tissue
S1A2_P3_187	Lateral veins
S1A2_P3_188	Lateral veins
S1A2_P3_191	Epidermis and leaf margin
S1A2_P3_193	Cell division
S1A2_P3_194	Lateral veins
S1A2_P3_195	Ground tissue
S1A2_P3_197	Lateral veins
S1A2_P3_199	Ground tissue
S1A2_P3_200	Epidermis and leaf margin
S1A2_P3_201	Lateral veins
S1A2_P3_206	Lateral veins
S1A2_P3_207	Epidermis and leaf margin
S1A2_P3_209	Ground tissue
S1A2_P3_210	Ground tissue
S1A2_P3_211	Ground tissue
S1A2_P3_213	Epidermis and stomata
S1A2_P3_214	Ground tissue
S1A2_P3_215	Ground tissue
S1A2_P3_216	Epidermis and leaf margin
S1A2_P3_218	Lateral veins
S1A2_P3_219	Ground tissue
S1A2_P3_222	Ground tissue
S1A2_P3_223	Ground tissue
S1A2_P3_225	Intermediate veins
S1A2_P3_226	Epidermis and stomata
S1A2_P3_228	Cell division
S1A2_P3_230	Epidermis and leaf margin
S1A2_P3_231	Ground tissue
S1A2_P3_233	Cell division
S1A2_P3_234	Cell division
S1A2_P3_235	Cell division
S1A2_P3_236	Cell division
S1A2_P3_238	Epidermis and stomata
S1A2_P3_239	Epidermis and stomata
S1A2_P3_240	Intermediate veins
S1A2_P3_241	Ground tissue
S1A2_P3_242	Ground tissue
S1A2_P3_243	Epidermis and stomata
S1A2_P3_244	Epidermis and leaf margin
S1A2_P3_250	Ground tissue
S1A2_P3_251	Ground tissue
S1A2_P3_254	Ground tissue
S1A2_P3_255	Epidermis and stomata
S1A2_P3_256	Epidermis and leaf margin
S1A2_P3_257	Epidermis and leaf margin
S1A2_P3_258	Lateral veins
S1A2_P3_259	Ground tissue
S1A2_P3_260	Lateral veins
S1A2_P3_261	Cell division
S1A2_P3_263	Ground tissue
S1A2_P3_265	Cell division
S1A2_P3_267	Lateral veins
S1A2_P3_269	Epidermis and stomata
S1A2_P3_270	Lateral veins
S1A2_P3_272	Lateral veins
S1A2_P3_274	Cell division
S1A2_P3_275	Lateral veins
S1A2_P3_276	Lateral veins
S1A2_P3_277	Ground tissue
S1A2_P3_278	Lateral veins
S1A2_P3_279	Lateral veins
S1A2_P3_282	Lateral veins
S1A2_P3_283	Cell division
S1A2_P3_285	Epidermis and leaf margin
S1A2_P3_286	Lateral veins
S1A2_P3_287	Epidermis and stomata
S1A2_P3_288	Lateral veins
S1A2_P3_289	Lateral veins
S1A2_P3_290	Epidermis and leaf margin
S1A2_P3_291	Cell division
S1A2_P3_292	Epidermis and stomata
S1A2_P3_293	Ground tissue
S1A2_P3_294	Cell division
S1A2_P3_295	Lateral veins
S1A2_P3_296	Epidermis and stomata
S1A2_P3_297	Ground tissue
S1A2_P3_298	Epidermis and leaf margin
S1A2_P3_299	Lateral veins
S1A2_P3_300	Lateral veins
S1A2_P3_301	Cell division
S1A2_P3_302	Epidermis and stomata
S1A2_P3_303	Cell division
S1A2_P3_305	Epidermis and leaf margin
S1A2_P3_307	Lateral veins
S1A2_P3_308	Ground tissue
S1A2_P3_309	Epidermis and leaf margin
S1A2_P3_310	Epidermis and leaf margin
S1A2_P3_311	Cell division
S1A2_P3_312	Epidermis and stomata
S1A2_P3_313	Epidermis and leaf margin
S1A2_P3_314	Cell division
S1A2_P3_318	Ground tissue
S1A2_P3_319	Epidermis and stomata
S1A2_P3_320	Ground tissue
S1A2_P3_321	Cell division
S1A2_P3_322	Cell division
S1A2_P3_324	Cell division
S1A2_P3_326	Epidermis and leaf margin
S1A2_P3_327	Cell division
S1A2_P3_328	Epidermis and leaf margin
S1A2_P3_329	Ground tissue
S1A2_P3_330	Intermediate veins
S1A2_P3_331	Intermediate veins
S1A2_P3_332	Epidermis and leaf margin
S1A2_P3_333	Cell division
S1A2_P3_334	Epidermis and stomata
S1A2_P3_335	Cell division
S1A2_P3_337	Ground tissue
S1A2_P3_338	Epidermis and leaf margin
S1A2_P3_339	Intermediate veins
S1A2_P3_340	Ground tissue
S1A2_P3_341	Epidermis and leaf margin
S1A2_P3_342	Cell division
S1A2_P3_343	Epidermis and leaf margin
S1A2_P3_344	Ground tissue
S1A2_P3_345	Lateral veins
S1A2_P3_346	Epidermis and leaf margin
S1A2_P3_347	Ground tissue
S1A2_P3_348	Ground tissue
S1A2_P3_349	Epidermis and leaf margin
S1A2_P3_350	Epidermis and stomata
S1A2_P3_351	Cell division
S1A2_P3_352	Lateral veins
S1A2_P3_353	Epidermis and leaf margin
S1A2_P3_354	Ground tissue
S1A2_P3_355	Ground tissue
S1A2_P3_356	Lateral veins
S1A2_P3_357	Epidermis and leaf margin
S1A2_P3_358	Epidermis and leaf margin
S1A2_P3_359	Lateral veins
S1A2_P3_360	Epidermis and leaf margin
S1A2_P3_361	Intermediate veins
S1A2_P3_362	Lateral veins
S1A2_P3_364	Ground tissue
S1A2_P3_365	Ground tissue
S1A2_P3_367	Lateral veins
S1A2_P3_368	Epidermis and leaf margin
S1A2_P3_369	Lateral veins
S1A2_P3_370	Lateral veins
S1A2_P3_371	Epidermis and leaf margin
S1A2_P3_372	Lateral veins
S1A2_P3_373	Epidermis and leaf margin
S1A2_P3_374	Ground tissue
S1A2_P3_376	Lateral veins
S1A2_P3_377	Lateral veins
S1A2_P3_378	Lateral veins
S1A2_P3_379	Lateral veins
S1A2_P3_380	Epidermis and leaf margin
S1A2_P3_381	Epidermis and leaf margin
S1A2_P3_382	Intermediate veins
S1A2_P3_383	Ground tissue
S1A2_P3_385	Epidermis and leaf margin
S1A2_P3_386	Ground tissue
S1A2_P3_387	Ground tissue
S1A2_P3_388	Ground tissue
S1A2_P3_389	Epidermis and leaf margin
S1A2_P3_390	Epidermis and leaf margin
S1A2_P3_391	Epidermis and leaf margin
S1A2_P3_392	Epidermis and stomata
S1A2_P3_393	Cell division
S1A2_P3_394	Cell division
S1A2_P3_395	Epidermis and leaf margin
S1A2_P3_396	Lateral veins
S1A2_P3_397	Lateral veins
S1A2_P3_398	Ground tissue
S1A2_P3_399	Intermediate veins
S1A2_P3_400	Intermediate veins
S1A2_P3_401	Epidermis and stomata
S1A2_P3_403	Ground tissue
S1A2_P3_404	Ground tissue
S1A2_P3_405	Epidermis and leaf margin
S1A2_P3_406	Epidermis and leaf margin
S1A2_P3_407	Ground tissue
S1A2_P3_408	Intermediate veins
S1A2_P3_409	Intermediate veins
S1A2_P3_410	Epidermis and leaf margin
S1A2_P3_412	Ground tissue
S1A2_P3_413	Epidermis and stomata
S1A2_P3_414	Ground tissue
[truncated: 1,155 more rows]

## Sheet: Clusters_P4_Fig.5
ident	Cluster
E1B2_P4_0	Epidermis and leaf margin
E1B2_P4_2	Cell division
E1B2_P4_4	Epidermis and leaf margin
E1B2_P4_5	Epidermis and leaf margin
E1B2_P4_7	Cell division
E1B2_P4_8	Epidermis and leaf margin
E1B2_P4_9	Cell division
E1B2_P4_10	Epidermis and leaf margin
E1B2_P4_12	Ground tissue
E1B2_P4_13	Epidermis and leaf margin
E1B2_P4_14	Epidermis and leaf margin
E1B2_P4_15	Ground tissue
E1B2_P4_16	Epidermis and leaf margin
E1B2_P4_17	Cell division
E1B2_P4_18	Epidermis and leaf margin
E1B2_P4_19	Cell division
E1B2_P4_21	Epidermis and leaf margin
E1B2_P4_22	Epidermis and leaf margin
E1B2_P4_24	Cell division
E1B2_P4_25	Ground tissue
E1B2_P4_27	Epidermis and leaf margin
E1B2_P4_28	Ground tissue
E1B2_P4_29	Epidermis and leaf margin
E1B2_P4_30	Cell division
E1B2_P4_31	Cell division
E1B2_P4_32	Cell division
E1B2_P4_33	Unknown
E1B2_P4_34	Cell division
E1B2_P4_35	Epidermis and leaf margin
E1B2_P4_36	Cell division
E1B2_P4_37	Epidermis and leaf margin
E1B2_P4_39	Epidermis and leaf margin
E1B2_P4_40	Lateral veins
E1B2_P4_41	Ground tissue
E1B2_P4_42	Cell division
E1B2_P4_43	Ground tissue
E1B2_P4_44	Cell division
E1B2_P4_45	Unknown
E1B2_P4_49	Ground tissue
E1B2_P4_50	Cell division
E1B2_P4_51	Ground tissue
E1B2_P4_52	Epidermis and leaf margin
E1B2_P4_53	Epidermis and leaf margin
E1B2_P4_54	Cell division
E1B2_P4_55	Ground tissue
E1B2_P4_56	Intermediate veins
E1B2_P4_57	Epidermis and leaf margin
E1B2_P4_58	Cell division
E1B2_P4_59	Ground tissue
E1B2_P4_60	Intermediate veins
E1B2_P4_61	Intermediate veins
E1B2_P4_64	Epidermis and leaf margin
E1B2_P4_65	Ground tissue
E1B2_P4_66	Epidermis and leaf margin
E1B2_P4_67	Ground tissue
E1B2_P4_68	Ground tissue
E1B2_P4_70	Ground tissue
E1B2_P4_71	Ground tissue
E1B2_P4_72	Cell division
E1B2_P4_74	Lateral veins
E1B2_P4_75	Epidermis and leaf margin
E1B2_P4_76	Ground tissue
E1B2_P4_77	Unknown
E1B2_P4_78	Ground tissue
E1B2_P4_80	Lateral veins
E1B2_P4_81	Cell division
E1B2_P4_82	Lateral veins
E1B2_P4_83	Ground tissue
E1B2_P4_85	Ground tissue
E1B2_P4_86	Intermediate veins
E1B2_P4_87	Ground tissue
E1B2_P4_88	Lateral veins
E1B2_P4_89	Cell division
E1B2_P4_90	Epidermis and leaf margin
E1B2_P4_91	Lateral veins
E1B2_P4_92	Lateral veins
E1B2_P4_93	Cell division
E1B2_P4_95	Lateral veins
E1B2_P4_96	Ground tissue
E1B2_P4_97	Ground tissue
E1B2_P4_98	Lateral veins
E1B2_P4_99	Ground tissue
E1B2_P4_101	Cell division
E1B2_P4_102	Epidermis and leaf margin
E1B2_P4_103	Ground tissue
E1B2_P4_104	Ground tissue
E1B2_P4_105	Ground tissue
E1B2_P4_106	Ground tissue
E1B2_P4_107	Epidermis and leaf margin
E1B2_P4_108	Lateral veins
E1B2_P4_110	Ground tissue
E1B2_P4_111	Cell division
E1B2_P4_112	Intermediate veins
E1B2_P4_114	Lateral veins
E1B2_P4_115	Lateral veins
E1B2_P4_116	Lateral veins
E1B2_P4_117	Lateral veins
E1B2_P4_118	Ground tissue
E1B2_P4_119	Ground tissue
E1B2_P4_120	Ground tissue
E1B2_P4_123	Ground tissue
E1B2_P4_125	Lateral veins
E1B2_P4_128	Cell division
E1B2_P4_129	Lateral veins
E1B2_P4_130	Unknown
E1B2_P4_131	Ground tissue
E1B2_P4_132	Cell division
E1B2_P4_133	Ground tissue
E1B2_P4_134	Cell division
E1B2_P4_136	Ground tissue
E1B2_P4_137	Epidermis and leaf margin
E1B2_P4_138	Cell division
E1B2_P4_139	Lateral veins
E1B2_P4_140	Ground tissue
E1B2_P4_141	Lateral veins
E1B2_P4_142	Cell division
E1B2_P4_145	Epidermis and leaf margin
E1B2_P4_146	Cell division
E1B2_P4_147	Ground tissue
E1B2_P4_149	Lateral veins
E1B2_P4_151	Ground tissue
E1B2_P4_153	Ground tissue
E1B2_P4_155	Epidermis and leaf margin
E1B2_P4_157	Cell division
E1B2_P4_158	Cell division
E1B2_P4_159	Lateral veins
E1B2_P4_160	Ground tissue
E1B2_P4_162	Lateral veins
E1B2_P4_164	Cell division
E1B2_P4_165	Ground tissue
E1B2_P4_166	Cell division
E1B2_P4_168	Epidermis and leaf margin
E1B2_P4_171	Lateral veins
E1B2_P4_172	Lateral veins
E1B2_P4_173	Lateral veins
E1B2_P4_174	Cell division
E1B2_P4_175	Cell division
E1B2_P4_176	Lateral veins
E1B2_P4_177	Lateral veins
E1B2_P4_178	Cell division
E1B2_P4_181	Epidermis and leaf margin
E1B2_P4_183	Ground tissue
E1B2_P4_185	Epidermis and leaf margin
E1B2_P4_186	Cell division
E1B2_P4_187	Epidermis and leaf margin
E1B2_P4_188	Epidermis and leaf margin
E1B2_P4_189	Ground tissue
E1B2_P4_190	Ground tissue
E1B2_P4_191	Cell division
E1B2_P4_192	Ground tissue
E1B2_P4_193	Lateral veins
E1B2_P4_195	Ground tissue
E1B2_P4_197	Ground tissue
E1B2_P4_198	Epidermis and leaf margin
E1B2_P4_200	Cell division
E1B2_P4_201	Lateral veins
E1B2_P4_202	Cell division
E1B2_P4_203	Epidermis and leaf margin
E1B2_P4_204	Ground tissue
E1B2_P4_206	Ground tissue
E1B2_P4_207	Cell division
E1B2_P4_208	Lateral veins
E1B2_P4_209	Ground tissue
E1B2_P4_210	Cell division
E1B2_P4_211	Unknown
E1B2_P4_212	Ground tissue
E1B2_P4_214	Ground tissue
E1B2_P4_215	Lateral veins
E1B2_P4_217	Ground tissue
E1B2_P4_218	Epidermis and leaf margin
E1B2_P4_219	Ground tissue
E1B2_P4_220	Epidermis and leaf margin
E1B2_P4_223	Ground tissue
E1B2_P4_224	Cell division
E1B2_P4_225	Cell division
E1B2_P4_226	Cell division
E1B2_P4_227	Ground tissue
E1B2_P4_228	Intermediate veins
E1B2_P4_230	Lateral veins
E1B2_P4_231	Epidermis and leaf margin
E1B2_P4_233	Ground tissue
E1B2_P4_234	Ground tissue
E1B2_P4_236	Cell division
E1B2_P4_237	Ground tissue
E1B2_P4_239	Epidermis and leaf margin
E1B2_P4_241	Epidermis and leaf margin
E1B2_P4_242	Ground tissue
E1B2_P4_243	Cell division
E1B2_P4_244	Cell division
E1B2_P4_245	Cell division
E1B2_P4_246	Cell division
E1B2_P4_247	Cell division
E1B2_P4_248	Cell division
E1B2_P4_251	Cell division
E1B2_P4_252	Ground tissue
E1B2_P4_254	Epidermis and leaf margin
E1B2_P4_255	Ground tissue
E1B2_P4_256	Cell division
E1B2_P4_257	Epidermis and leaf margin
E1B2_P4_258	Intermediate veins
E1B2_P4_260	Cell division
E1B2_P4_261	Cell division
E1B2_P4_262	Epidermis and leaf margin
E1B2_P4_263	Ground tissue
E1B2_P4_264	Lateral veins
E1B2_P4_266	Lateral veins
E1B2_P4_268	Cell division
E1B2_P4_269	Epidermis and leaf margin
E1B2_P4_270	Cell division
E1B2_P4_271	Cell division
E1B2_P4_272	Ground tissue
E1B2_P4_273	Epidermis and leaf margin
E1B2_P4_274	Epidermis and leaf margin
E1B2_P4_275	Unknown
E1B2_P4_276	Cell division
E1B2_P4_277	Cell division
E1B2_P4_278	Intermediate veins
E1B2_P4_279	Epidermis and leaf margin
E1B2_P4_280	Cell division
E1B2_P4_281	Lateral veins
E1B2_P4_282	Ground tissue
E1B2_P4_283	Lateral veins
E1B2_P4_285	Cell division
E1B2_P4_287	Lateral veins
E1B2_P4_288	Ground tissue
E1B2_P4_289	Cell division
E1B2_P4_290	Cell division
E1B2_P4_291	Cell division
E1B2_P4_292	Ground tissue
E1B2_P4_293	Ground tissue
E1B2_P4_295	Epidermis and leaf margin
E1B2_P4_296	Cell division
E1B2_P4_297	Ground tissue
E1B2_P4_298	Unknown
E1B2_P4_299	Cell division
E1B2_P4_301	Cell division
E1B2_P4_303	Ground tissue
E1B2_P4_304	Epidermis and leaf margin
E1B2_P4_305	Cell division
E1B2_P4_306	Ground tissue
E1B2_P4_307	Ground tissue
E1B2_P4_309	Ground tissue
E1B2_P4_310	Epidermis and leaf margin
E1B2_P4_311	Ground tissue
E1B2_P4_312	Unknown
E1B2_P4_313	Ground tissue
E1B2_P4_314	Cell division
E1B2_P4_316	Unknown
E1B2_P4_317	Epidermis and leaf margin
E1B2_P4_318	Unknown
E1B2_P4_319	Ground tissue
E1B2_P4_320	Ground tissue
E1B2_P4_321	Ground tissue
E1B2_P4_322	Ground tissue
E1B2_P4_323	Ground tissue
E1B2_P4_325	Ground tissue
E1B2_P4_326	Cell division
E1B2_P4_327	Epidermis and leaf margin
E1B2_P4_328	Epidermis and leaf margin
E1B2_P4_329	Lateral veins
E1B2_P4_330	Cell division
E1B2_P4_331	Ground tissue
E1B2_P4_332	Cell division
E1B2_P4_333	Epidermis and leaf margin
E1B2_P4_334	Ground tissue
E1B2_P4_335	Ground tissue
E1B2_P4_336	Ground tissue
E1B2_P4_338	Cell division
E1B2_P4_339	Cell division
E1B2_P4_340	Cell division
E1B2_P4_341	Cell division
E1B2_P4_344	Intermediate veins
E1B2_P4_345	Cell division
E1B2_P4_346	Cell division
E1B2_P4_347	Lateral veins
E1B2_P4_348	Cell division
E1B2_P4_349	Ground tissue
E1B2_P4_350	Lateral veins
E1B2_P4_351	Lateral veins
E1B2_P4_354	Ground tissue
E1B2_P4_356	Cell division
E1B2_P4_357	Cell division
E1B2_P4_358	Epidermis and leaf margin
E1B2_P4_359	Cell division
E1B2_P4_360	Ground tissue
E1B2_P4_361	Cell division
E1B2_P4_362	Epidermis and leaf margin
E1B2_P4_363	Cell division
E1B2_P4_364	Unknown
E1B2_P4_365	Cell division
E1B2_P4_367	Lateral veins
E1B2_P4_368	Ground tissue
E1B2_P4_369	Cell division
E1B2_P4_370	Ground tissue
E1B2_P4_371	Epidermis and leaf margin
E1B2_P4_372	Ground tissue
E1B2_P4_373	Lateral veins
E1B2_P4_374	Ground tissue
E1B2_P4_376	Intermediate veins
E1B2_P4_377	Epidermis and leaf margin
E1B2_P4_378	Epidermis and leaf margin
E1B2_P4_379	Epidermis and leaf margin
E1B2_P4_381	Lateral veins
E1B2_P4_382	Epidermis and leaf margin
E1B2_P4_383	Lateral veins
E1B2_P4_384	Epidermis and leaf margin
E1B2_P4_385	Cell division
E1B2_P4_388	Unknown
E1B2_P4_389	Ground tissue
E1B2_P4_390	Cell division
E1B2_P4_391	Ground tissue
E1B2_P4_394	Epidermis and leaf margin
E1B2_P4_395	Cell division
E1B2_P4_396	Ground tissue
E1B2_P4_397	Cell division
E1B2_P4_398	Lateral veins
E1B2_P4_399	Ground tissue
E1B2_P4_400	Ground tissue
E1B2_P4_401	Ground tissue
E1B2_P4_402	Lateral veins
E1B2_P4_403	Cell division
E1B2_P4_404	Epidermis and leaf margin
E1B2_P4_405	Cell division
E1B2_P4_406	Cell division
E1B2_P4_407	Epidermis and leaf margin
E1B2_P4_408	Lateral veins
E1B2_P4_409	Lateral veins
E1B2_P4_411	Epidermis and leaf margin
E1B2_P4_412	Epidermis and leaf margin
E1B2_P4_413	Ground tissue
E1B2_P4_414	Cell division
E1B2_P4_415	Cell division
E1B2_P4_416	Epidermis and leaf margin
E1B2_P4_417	Lateral veins
E1B2_P4_418	Ground tissue
E1B2_P4_419	Ground tissue
E1B2_P4_420	Cell division
E1B2_P4_421	Epidermis and leaf margin
E1B2_P4_422	Unknown
E1B2_P4_424	Epidermis and leaf margin
E1B2_P4_425	Ground tissue
E1B2_P4_426	Cell division
E1B2_P4_427	Cell division
E1B2_P4_428	Epidermis and leaf margin
E1B2_P4_429	Cell division
E1B2_P4_430	Ground tissue
E1B2_P4_431	Ground tissue
E1B2_P4_432	Ground tissue
E1B2_P4_433	Cell division
E1B2_P4_434	Lateral veins
E1B2_P4_435	Lateral veins
E1B2_P4_436	Ground tissue
E1B2_P4_437	Cell division
E1B2_P4_438	Intermediate veins
E1B2_P4_439	Epidermis and leaf margin
E1B2_P4_440	Cell division
E1B2_P4_441	Epidermis and leaf margin
E1B2_P4_442	Epidermis and leaf margin
E1B2_P4_444	Epidermis and leaf margin
E1B2_P4_445	Ground tissue
E1B2_P4_446	Ground tissue
E1B2_P4_447	Epidermis and leaf margin
E1B2_P4_448	Epidermis and leaf margin
E1B2_P4_449	Ground tissue
E1B2_P4_450	Ground tissue
E1B2_P4_451	Cell division
E1B2_P4_452	Ground tissue
E1B2_P4_453	Ground tissue
E1B2_P4_454	Ground tissue
E1B2_P4_455	Ground tissue
E1B2_P4_456	Ground tissue
E1B2_P4_457	Ground tissue
E1B2_P4_458	Cell division
E1B2_P4_459	Cell division
E1B2_P4_460	Cell division
E1B2_P4_461	Cell division
E1B2_P4_462	Cell division
E1B2_P4_463	Intermediate veins
E1B2_P4_464	Cell division
E1B2_P4_465	Ground tissue
E1B2_P4_466	Cell division
E1B2_P4_467	Lateral veins
E1B2_P4_468	Cell division
E1B2_P4_469	Cell division
E1B2_P4_470	Cell division
E1B2_P4_471	Epidermis and leaf margin
E1B2_P4_472	Ground tissue
E1B2_P4_473	Cell division
E1B2_P4_474	Ground tissue
E1B2_P4_475	Ground tissue
E1B2_P4_477	Cell division
E1B2_P4_478	Ground tissue
E1B2_P4_479	Intermediate veins
E1B2_P4_482	Cell division
E1B2_P4_483	Cell division
E1B2_P4_484	Lateral veins
E1B2_P4_486	Cell division
E1B2_P4_487	Ground tissue
E1B2_P4_489	Cell division
E1B2_P4_490	Ground tissue
E1B2_P4_491	Ground tissue
E1B2_P4_492	Cell division
E1B2_P4_494	Cell division
E1B2_P4_495	Cell division
E1B2_P4_496	Cell division
E1B2_P4_497	Epidermis and leaf margin
E1B2_P4_498	Ground tissue
E1B2_P4_500	Epidermis and leaf margin
E1B2_P4_501	Epidermis and leaf margin
E1B2_P4_502	Ground tissue
E1B2_P4_503	Ground tissue
E1B2_P4_504	Ground tissue
E1B2_P4_506	Epidermis and leaf margin
E1B2_P4_508	Epidermis and leaf margin
E1B2_P4_509	Ground tissue
E1B2_P4_510	Cell division
E1B2_P4_511	Cell division
E1B2_P4_512	Epidermis and leaf margin
E1B2_P4_514	Ground tissue
E1B2_P4_515	Ground tissue
E1B2_P4_516	Cell division
E1B2_P4_517	Ground tissue
E1B2_P4_518	Unknown
E1B2_P4_519	Epidermis and leaf margin
E1B2_P4_520	Ground tissue
E1B2_P4_521	Lateral veins
E1B2_P4_522	Cell division
E1B2_P4_523	Epidermis and leaf margin
E1B2_P4_524	Cell division
E1B2_P4_525	Lateral veins
E1B2_P4_526	Ground tissue
E1B2_P4_527	Ground tissue
E1B2_P4_528	Epidermis and leaf margin
E1B2_P4_529	Epidermis and leaf margin
E1B2_P4_530	Epidermis and leaf margin
E1B2_P4_531	Ground tissue
E1B2_P4_532	Cell division
E1B2_P4_533	Cell division
E1B2_P4_534	Lateral veins
E1B2_P4_535	Lateral veins
E1B2_P4_536	Ground tissue
E1B2_P4_537	Ground tissue
E1B2_P4_538	Lateral veins
E1B2_P4_539	Cell division
E1B2_P4_540	Epidermis and leaf margin
E1B2_P4_541	Epidermis and leaf margin
E1B2_P4_542	Ground tissue
E1B2_P4_543	Ground tissue
E1B2_P4_544	Cell division
E1B2_P4_545	Epidermis and leaf margin
E1B2_P4_546	Cell division
E1B2_P4_547	Epidermis and leaf margin
E1B2_P4_548	Cell division
E1B2_P4_549	Ground tissue
E1B2_P4_550	Cell division
E1B2_P4_551	Lateral veins
E1B2_P4_552	Epidermis and leaf margin
E1B2_P4_553	Lateral veins
E1B2_P4_554	Cell division
E1B2_P4_555	Ground tissue
E1B2_P4_556	Cell division
E1B2_P4_557	Lateral veins
E1B2_P4_558	Cell division
E1B2_P4_559	Ground tissue
E1B2_P4_560	Unknown
E1B2_P4_561	Ground tissue
E1B2_P4_562	Ground tissue
E1B2_P4_563	Epidermis and leaf margin
E1B2_P4_564	Cell division
E1B2_P4_565	Lateral veins
E1B2_P4_566	Epidermis and leaf margin
E1B2_P4_567	Epidermis and leaf margin
E1B2_P4_568	Ground tissue
E1B2_P4_570	Ground tissue
E1B2_P4_571	Unknown
E1B2_P4_572	Cell division
E1B2_P4_573	Cell division
E1B2_P4_574	Cell division
E1B2_P4_576	Lateral veins
E1B2_P4_577	Cell division
E1B2_P4_578	Epidermis and leaf margin
E1B2_P4_579	Cell division
E1B2_P4_580	Cell division
E1B2_P4_581	Cell division
E1B2_P4_582	Cell division
E1B2_P4_583	Epidermis and leaf margin
E1B2_P4_584	Ground tissue
E1B2_P4_585	Ground tissue
E1B2_P4_586	Cell division
E1B2_P4_587	Ground tissue
E1B2_P4_589	Lateral veins
E1B2_P4_590	Cell division
E1B2_P4_591	Epidermis and leaf margin
E1B2_P4_592	Cell division
E1B2_P4_594	Epidermis and leaf margin
E1B2_P4_595	Ground tissue
E1B2_P4_596	Lateral veins
E1B2_P4_598	Ground tissue
E1B2_P4_599	Epidermis and leaf margin
E1B2_P4_600	Cell division
E1B2_P4_603	Ground tissue
E1B2_P4_604	Cell division
E1B2_P4_605	Epidermis and leaf margin
E1B2_P4_606	Epidermis and leaf margin
E1B2_P4_607	Ground tissue
E1B2_P4_610	Cell division
E1B2_P4_611	Cell division
E1B2_P4_612	Lateral veins
E1B2_P4_613	Unknown
E1B2_P4_614	Cell division
E1B2_P4_615	Cell division
E1B2_P4_616	Epidermis and leaf margin
E1B2_P4_617	Epidermis and leaf margin
E1B2_P4_618	Ground tissue
E1B2_P4_619	Ground tissue
E1B2_P4_620	Cell division
E1B2_P4_621	Epidermis and leaf margin
E1B2_P4_622	Ground tissue
E1B2_P4_624	Epidermis and leaf margin
E1B2_P4_625	Ground tissue
E1B2_P4_626	Ground tissue
E1B2_P4_627	Ground tissue
E1B2_P4_628	Ground tissue
E1B2_P4_629	Cell division
E1B2_P4_630	Cell division
E1B2_P4_631	Ground tissue
E1B2_P4_632	Cell division
E1B2_P4_633	Cell division
E1B2_P4_634	Lateral veins
E1B2_P4_635	Cell division
E1B2_P4_636	Lateral veins
E1B2_P4_637	Cell division
E1B2_P4_638	Ground tissue
E1B2_P4_639	Cell division
E1B2_P4_640	Cell division
E1B2_P4_641	Ground tissue
E1B2_P4_642	Ground tissue
E1B2_P4_643	Epidermis and leaf margin
E1B2_P4_644	Ground tissue
E1B2_P4_645	Cell division
E1B2_P4_646	Lateral veins
E1B2_P4_647	Cell division
E1B2_P4_648	Ground tissue
E1B2_P4_651	Ground tissue
E1B2_P4_652	Intermediate veins
E1B2_P4_653	Cell division
E1B2_P4_655	Unknown
E1B2_P4_656	Lateral veins
E1B2_P4_657	Ground tissue
E1B2_P4_658	Cell division
E1B2_P4_659	Cell division
E1B2_P4_660	Ground tissue
E1B2_P4_661	Ground tissue
E1B2_P4_662	Epidermis and leaf margin
E1B2_P4_663	Ground tissue
E1B2_P4_664	Epidermis and leaf margin
E1B2_P4_665	Cell division
E1B2_P4_666	Epidermis and leaf margin
E1B2_P4_667	Ground tissue
E1B2_P4_668	Intermediate veins
E1B2_P4_670	Intermediate veins
E1B2_P4_671	Ground tissue
E1B2_P4_672	Cell division
E1B2_P4_673	Epidermis and leaf margin
E1B2_P4_674	Ground tissue
E1B2_P4_675	Cell division
E1B2_P4_676	Cell division
E1B2_P4_677	Ground tissue
E1B2_P4_678	Epidermis and leaf margin
E1B2_P4_679	Epidermis and leaf margin
E1B2_P4_680	Cell division
E1B2_P4_681	Cell division
E1B2_P4_682	Ground tissue
E1B2_P4_683	Epidermis and leaf margin
E1B2_P4_684	Intermediate veins
E1B2_P4_685	Cell division
E1B2_P4_686	Cell division
E1B2_P4_687	Epidermis and leaf margin
E1B2_P4_688	Cell division
E1B2_P4_689	Intermediate veins
E1B2_P4_691	Cell division
E1B2_P4_692	Epidermis and leaf margin
E1B2_P4_693	Ground tissue
E1B2_P4_694	Cell division
E1B2_P4_696	Ground tissue
E1B2_P4_697	Epidermis and leaf margin
E1B2_P4_700	Epidermis and leaf margin
E1B2_P4_701	Ground tissue
E1B2_P4_702	Cell division
E1B2_P4_703	Cell division
E1B2_P4_704	Cell division
E1B2_P4_705	Cell division
E1B2_P4_706	Epidermis and leaf margin
E1B2_P4_707	Ground tissue
E1B2_P4_708	Cell division
E1B2_P4_709	Cell division
E1B2_P4_710	Cell division
E1B2_P4_713	Ground tissue
E1B2_P4_715	Ground tissue
E1B2_P4_716	Epidermis and leaf margin
E1B2_P4_717	Cell division
E1B2_P4_718	Ground tissue
E1B2_P4_719	Cell division
E1B2_P4_720	Lateral veins
E1B2_P4_721	Ground tissue
E1B2_P4_722	Cell division
E1B2_P4_723	Cell division
E1B2_P4_724	Lateral veins
E1B2_P4_725	Cell division
E1B2_P4_728	Cell division
E1B2_P4_729	Ground tissue
E1B2_P4_730	Cell division
E1B2_P4_731	Cell division
E1B2_P4_732	Unknown
E1B2_P4_733	Cell division
E1B2_P4_734	Cell division
E1B2_P4_735	Cell division
E1B2_P4_736	Epidermis and leaf margin
E1B2_P4_737	Epidermis and leaf margin
E1B2_P4_738	Lateral veins
E1B2_P4_739	Cell division
E1B2_P4_740	Lateral veins
E1B2_P4_741	Ground tissue
E1B2_P4_742	Cell division
E1B2_P4_743	Lateral veins
E1B2_P4_744	Lateral veins
E1B2_P4_745	Cell division
E1B2_P4_746	Epidermis and leaf margin
E1B2_P4_747	Epidermis and leaf margin
E1B2_P4_748	Ground tissue
E1B2_P4_749	Cell division
E1B2_P4_750	Epidermis and leaf margin
E1B2_P4_751	Ground tissue
E1B2_P4_752	Ground tissue
E1B2_P4_753	Cell division
E1B2_P4_754	Cell division
E1B2_P4_755	Epidermis and leaf margin
E1B2_P4_756	Cell division
E1B2_P4_758	Epidermis and leaf margin
E1B2_P4_759	Ground tissue
E1B2_P4_760	Ground tissue
E1B2_P4_761	Epidermis and leaf margin
E1B2_P4_763	Ground tissue
E1B2_P4_764	Ground tissue
E1B2_P4_765	Cell division
E1B2_P4_766	Cell division
E1B2_P4_767	Ground tissue
E1B2_P4_769	Ground tissue
E1B2_P4_771	Ground tissue
E1B2_P4_772	Epidermis and leaf margin
E1B2_P4_773	Cell division
E1B2_P4_774	Epidermis and leaf margin
E1B2_P4_775	Epidermis and leaf margin
E1B2_P4_776	Cell division
E1B2_P4_777	Cell division
E1B2_P4_778	Ground tissue
E1B2_P4_779	Epidermis and leaf margin
E1B2_P4_780	Ground tissue
E1B2_P4_782	Ground tissue
E1B2_P4_783	Cell division
E1B2_P4_784	Epidermis and leaf margin
E1B2_P4_785	Epidermis and leaf margin
E1B2_P4_786	Cell division
E1B2_P4_787	Unknown
E1B2_P4_790	Epidermis and leaf margin
E1B2_P4_791	Ground tissue
E1B2_P4_792	Epidermis and leaf margin
E1B2_P4_793	Epidermis and leaf margin
E1B2_P4_794	Cell division
E1B2_P4_795	Cell division
E1B2_P4_796	Lateral veins
E1B2_P4_797	Epidermis and leaf margin
E1B2_P4_799	Epidermis and leaf margin
E1B2_P4_800	Cell division
E1B2_P4_802	Ground tissue
E1B2_P4_803	Cell division
E1B2_P4_804	Cell division
E1B2_P4_806	Ground tissue
E1B2_P4_807	Lateral veins
E1B2_P4_808	Cell division
E1B2_P4_809	Epidermis and leaf margin
E1B2_P4_810	Ground tissue
E1B2_P4_812	Lateral veins
E1B2_P4_813	Cell division
E1B2_P4_814	Cell division
E1B2_P4_815	Lateral veins
E1B2_P4_816	Ground tissue
E1B2_P4_817	Cell division
E1B2_P4_819	Ground tissue
E1B2_P4_820	Epidermis and leaf margin
E1B2_P4_821	Cell division
E1B2_P4_823	Ground tissue
E1B2_P4_824	Epidermis and leaf margin
E1B2_P4_825	Intermediate veins
E1B2_P4_826	Cell division
E1B2_P4_827	Lateral veins
E1B2_P4_828	Ground tissue
E1B2_P4_829	Epidermis and leaf margin
E1B2_P4_830	Cell division
E1B2_P4_831	Cell division
E1B2_P4_832	Lateral veins
E1B2_P4_833	Cell division
E1B2_P4_834	Ground tissue
E1B2_P4_835	Cell division
E1B2_P4_838	Epidermis and leaf margin
E1B2_P4_839	Ground tissue
E1B2_P4_840	Cell division
E1B2_P4_841	Ground tissue
E1B2_P4_842	Epidermis and leaf margin
E1B2_P4_843	Intermediate veins
E1B2_P4_844	Lateral veins
E1B2_P4_845	Unknown
E1B2_P4_846	Cell division
E1B2_P4_847	Lateral veins
E1B2_P4_848	Epidermis and leaf margin
E1B2_P4_849	Ground tissue
E1B2_P4_850	Ground tissue
E1B2_P4_852	Epidermis and leaf margin
E1B2_P4_855	Ground tissue
E1B2_P4_856	Unknown
E1B2_P4_857	Cell division
E1B2_P4_858	Lateral veins
E1B2_P4_859	Cell division
E1B2_P4_860	Ground tissue
E1B2_P4_861	Cell division
E1B2_P4_862	Ground tissue
E1B2_P4_863	Unknown
E1B2_P4_865	Unknown
E1B2_P4_866	Ground tissue
E1B2_P4_867	Unknown
E1B2_P4_868	Lateral veins
E1B2_P4_869	Epidermis and leaf margin
E1B2_P4_870	Cell division
E1B2_P4_871	Epidermis and leaf margin
E1B2_P4_872	Cell division
E1B2_P4_873	Ground tissue
E1B2_P4_874	Ground tissue
E1B2_P4_875	Intermediate veins
E1B2_P4_876	Cell division
E1B2_P4_877	Cell division
E1B2_P4_878	Epidermis and leaf margin
E1B2_P4_879	Cell division
E1B2_P4_880	Epidermis and leaf margin
E1B2_P4_881	Intermediate veins
E1B2_P4_882	Cell division
E1B2_P4_883	Lateral veins
E1B2_P4_885	Epidermis and leaf margin
E1B2_P4_886	Cell division
E1B2_P4_887	Unknown
E1B2_P4_889	Lateral veins
E1B2_P4_890	Epidermis and leaf margin
E1B2_P4_891	Epidermis and leaf margin
E1B2_P4_893	Epidermis and leaf margin
E1B2_P4_894	Cell division
E1B2_P4_896	Ground tissue
E1B2_P4_897	Ground tissue
E1B2_P4_898	Epidermis and leaf margin
E1B2_P4_899	Unknown
E1B2_P4_900	Epidermis and leaf margin
E1B2_P4_901	Cell division
E1B2_P4_902	Cell division
E1B2_P4_903	Cell division
E1B2_P4_904	Ground tissue
E1B2_P4_905	Epidermis and leaf margin
E1B2_P4_906	Cell division
E1B2_P4_907	Epidermis and leaf margin
E1B2_P4_908	Lateral veins
E1B2_P4_909	Cell division
E1B2_P4_910	Lateral veins
E1B2_P4_911	Ground tissue
E1B2_P4_912	Ground tissue
E1B2_P4_913	Epidermis and leaf margin
E1B2_P4_914	Cell division
E1B2_P4_915	Ground tissue
E1B2_P4_916	Epidermis and leaf margin
E1B2_P4_917	Epidermis and leaf margin
E1B2_P4_919	Ground tissue
E1B2_P4_920	Unknown
E1B2_P4_921	Ground tissue
E1B2_P4_922	Ground tissue
E1B2_P4_923	Cell division
E1B2_P4_924	Epidermis and leaf margin
E1B2_P4_925	Cell division
E1B2_P4_926	Cell division
E1B2_P4_927	Unknown
E1B2_P4_928	Cell division
E1B2_P4_929	Cell division
E1B2_P4_930	Cell division
E1B2_P4_931	Cell division
E1B2_P4_932	Cell division
E1B2_P4_933	Cell division
E1B2_P4_934	Epidermis and leaf margin
E1B2_P4_935	Cell division
E1B2_P4_936	Cell division
E1B2_P4_937	Cell division
E1B2_P4_938	Ground tissue
E1B2_P4_939	Epidermis and leaf margin
E1B2_P4_940	Cell division
E1B2_P4_941	Epidermis and leaf margin
E1B2_P4_942	Epidermis and leaf margin
E1B2_P4_943	Intermediate veins
E1B2_P4_944	Intermediate veins
E1B2_P4_947	Ground tissue
E1B2_P4_948	Cell division
E1B2_P4_949	Cell division
E1B2_P4_950	Cell division
E1B2_P4_951	Cell division
E1B2_P4_952	Ground tissue
E1B2_P4_953	Cell division
E1B2_P4_954	Cell division
E1B2_P4_955	Cell division
E1B2_P4_956	Cell division
E1B2_P4_957	Cell division
E1B2_P4_958	Intermediate veins
E1B2_P4_959	Intermediate veins
E1B2_P4_960	Cell division
E1B2_P4_961	Cell division
E1B2_P4_962	Cell division
E1B2_P4_963	Cell division
E1B2_P4_964	Cell division
E1B2_P4_965	Cell division
E1B2_P4_967	Lateral veins
E1B2_P4_968	Epidermis and leaf margin
E1B2_P4_969	Ground tissue
E1B2_P4_970	Intermediate veins
E1B2_P4_971	Intermediate veins
E1B2_P4_975	Ground tissue
E1B2_P4_977	Lateral veins
E1B2_P4_978	Lateral veins
E1B2_P4_979	Lateral veins
E1B2_P4_980	Ground tissue
E1B2_P4_981	Lateral veins
E1B2_P4_982	Cell division
E1B2_P4_983	Ground tissue
E1B2_P4_984	Cell division
E1B2_P4_986	Cell division
E1B2_P4_987	Cell division
E1B2_P4_989	Cell division
E1B2_P4_991	Cell division
E1B2_P4_992	Unknown
E1B2_P4_993	Ground tissue
E1B2_P4_995	Lateral veins
E1B2_P4_996	Epidermis and leaf margin
E1B2_P4_998	Ground tissue
E1B2_P4_999	Epidermis and leaf margin
E1B2_P4_1001	Lateral veins
E1B2_P4_1002	Lateral veins
E1B2_P4_1003	Lateral veins
E1B2_P4_1004	Lateral veins
E1B2_P4_1005	Lateral veins
E1B2_P4_1006	Cell division
E1B2_P4_1007	Cell division
E1B2_P4_1008	Lateral veins
E1B2_P4_1010	Cell division
E1B2_P4_1011	Lateral veins
E1B2_P4_1012	Lateral veins
E1B2_P4_1014	Intermediate veins
E1B2_P4_1015	Ground tissue
E1B2_P4_1016	Cell division
E1B2_P4_1018	Epidermis and leaf margin
E1B2_P4_1021	Lateral veins
E1B2_P4_1022	Lateral veins
E1B2_P4_1024	Cell division
E1B2_P4_1025	Cell division
E1B2_P4_1026	Cell division
E1B2_P4_1027	Lateral veins
E1B2_P4_1028	Lateral veins
E1B2_P4_1029	Lateral veins
E1B2_P4_1030	Epidermis and leaf margin
E1B2_P4_1031	Epidermis and leaf margin
E1B2_P4_1032	Ground tissue
E1B2_P4_1033	Cell division
E1B2_P4_1034	Cell division
E1B2_P4_1035	Cell division
E1B2_P4_1036	Epidermis and leaf margin
E1B2_P4_1037	Epidermis and leaf margin
E1B2_P4_1038	Cell division
E1B2_P4_1039	Unknown
E1B2_P4_1040	Lateral veins
E1B2_P4_1045	Cell division
E1B2_P4_1046	Cell division
E1B2_P4_1047	Unknown
E1D2_P4_0	Ground tissue
E1D2_P4_1	Cell division
E1D2_P4_2	Epidermis and leaf margin
E1D2_P4_3	Epidermis and leaf margin
E1D2_P4_4	Intermediate veins
E1D2_P4_5	Ground tissue
E1D2_P4_6	Ground tissue
E1D2_P4_8	Cell division
E1D2_P4_9	Cell division
E1D2_P4_10	Epidermis and stomata
E1D2_P4_11	Intermediate veins
E1D2_P4_12	Epidermis and leaf margin
E1D2_P4_14	Cell division
E1D2_P4_16	Cell division
E1D2_P4_17	Ground tissue
E1D2_P4_18	Cell division
E1D2_P4_19	Cell division
E1D2_P4_22	Ground tissue
E1D2_P4_24	Cell division
E1D2_P4_25	Ground tissue
E1D2_P4_27	Cell division
E1D2_P4_28	Ground tissue
E1D2_P4_29	Cell division
E1D2_P4_30	Cell division
E1D2_P4_31	Ground tissue
E1D2_P4_32	Intermediate veins
E1D2_P4_33	Cell division
E1D2_P4_34	Cell division
E1D2_P4_35	Epidermis and leaf margin
E1D2_P4_36	Lateral veins
E1D2_P4_37	Epidermis and leaf margin
E1D2_P4_38	Lateral veins
E1D2_P4_39	Intermediate veins
E1D2_P4_40	Lateral veins
E1D2_P4_42	Lateral veins
E1D2_P4_43	Ground tissue
E1D2_P4_44	Ground tissue
E1D2_P4_45	Cell division
E1D2_P4_46	Ground tissue
E1D2_P4_47	Epidermis and stomata
E1D2_P4_48	Cell division
E1D2_P4_49	Cell division
E1D2_P4_50	Ground tissue
E1D2_P4_51	Ground tissue
E1D2_P4_52	Cell division
E1D2_P4_53	Lateral veins
E1D2_P4_54	Lateral veins
E1D2_P4_55	Ground tissue
E1D2_P4_56	Ground tissue
E1D2_P4_57	Lateral veins
E1D2_P4_58	Lateral veins
E1D2_P4_59	Cell division
E1D2_P4_60	Epidermis and leaf margin
E1D2_P4_61	Ground tissue
E1D2_P4_62	Lateral veins
E1D2_P4_63	Ground tissue
E1D2_P4_64	Epidermis and stomata
E1D2_P4_65	Cell division
E1D2_P4_66	Ground tissue
E1D2_P4_67	Epidermis and stomata
E1D2_P4_68	Ground tissue
E1D2_P4_69	Epidermis and leaf margin
E1D2_P4_70	Epidermis and leaf margin
E1D2_P4_71	Lateral veins
E1D2_P4_72	Epidermis and leaf margin
E1D2_P4_73	Lateral veins
E1D2_P4_74	Lateral veins
E1D2_P4_75	Lateral veins
E1D2_P4_76	Lateral veins
E1D2_P4_77	Epidermis and leaf margin
E1D2_P4_78	Epidermis and leaf margin
E1D2_P4_79	Cell division
E1D2_P4_80	Ground tissue
E1D2_P4_82	Lateral veins
E1D2_P4_84	Cell division
E1D2_P4_85	Cell division
E1D2_P4_86	Lateral veins
E1D2_P4_87	Epidermis and leaf margin
E1D2_P4_88	Lateral veins
E1D2_P4_89	Lateral veins
E1D2_P4_90	Intermediate veins
E1D2_P4_91	Lateral veins
E1D2_P4_92	Lateral veins
E1D2_P4_93	Ground tissue
E1D2_P4_94	Ground tissue
E1D2_P4_95	Epidermis and leaf margin
E1D2_P4_96	Ground tissue
E1D2_P4_99	Cell division
E1D2_P4_101	Lateral veins
E1D2_P4_102	Ground tissue
E1D2_P4_103	Lateral veins
E1D2_P4_104	Ground tissue
E1D2_P4_105	Cell division
E1D2_P4_106	Lateral veins
E1D2_P4_107	Epidermis and leaf margin
E1D2_P4_108	Ground tissue
E1D2_P4_109	Ground tissue
E1D2_P4_110	Ground tissue
E1D2_P4_111	Intermediate veins
E1D2_P4_112	Intermediate veins
E1D2_P4_113	Ground tissue
E1D2_P4_114	Epidermis and leaf margin
E1D2_P4_115	Lateral veins
E1D2_P4_116	Lateral veins
E1D2_P4_117	Ground tissue
E1D2_P4_118	Epidermis and leaf margin
E1D2_P4_119	Ground tissue
E1D2_P4_120	Lateral veins
E1D2_P4_121	Cell division
E1D2_P4_122	Epidermis and leaf margin
E1D2_P4_123	Intermediate veins
E1D2_P4_124	Cell division
E1D2_P4_125	Cell division
E1D2_P4_126	Ground tissue
E1D2_P4_127	Lateral veins
E1D2_P4_129	Ground tissue
E1D2_P4_130	Ground tissue
E1D2_P4_132	Intermediate veins
E1D2_P4_133	Ground tissue
E1D2_P4_135	Epidermis and leaf margin
E1D2_P4_136	Ground tissue
E1D2_P4_137	Ground tissue
E1D2_P4_138	Lateral veins
E1D2_P4_140	Intermediate veins
E1D2_P4_141	Epidermis and leaf margin
E1D2_P4_142	Cell division
E1D2_P4_143	Intermediate veins
E1D2_P4_144	Ground tissue
E1D2_P4_145	Epidermis and leaf margin
E1D2_P4_146	Ground tissue
E1D2_P4_147	Ground tissue
E1D2_P4_148	Cell division
E1D2_P4_149	Ground tissue
E1D2_P4_150	Cell division
E1D2_P4_151	Ground tissue
E1D2_P4_152	Cell division
E1D2_P4_153	Epidermis and leaf margin
E1D2_P4_155	Cell division
E1D2_P4_157	Ground tissue
E1D2_P4_158	Intermediate veins
E1D2_P4_161	Ground tissue
E1D2_P4_162	Ground tissue
E1D2_P4_163	Ground tissue
E1D2_P4_164	Cell division
E1D2_P4_165	Cell division
E1D2_P4_166	Cell division
E1D2_P4_167	Ground tissue
E1D2_P4_168	Cell division
E1D2_P4_169	Ground tissue
E1D2_P4_170	Epidermis and leaf margin
E1D2_P4_172	Epidermis and leaf margin
E1D2_P4_173	Lateral veins
E1D2_P4_174	Cell division
E1D2_P4_175	Cell division
E1D2_P4_176	Ground tissue
E1D2_P4_179	Ground tissue
E1D2_P4_180	Cell division
E1D2_P4_181	Lateral veins
E1D2_P4_182	Epidermis and stomata
E1D2_P4_183	Cell division
E1D2_P4_184	Epidermis and leaf margin
E1D2_P4_185	Ground tissue
E1D2_P4_186	Cell division
E1D2_P4_188	Epidermis and stomata
E1D2_P4_189	Ground tissue
E1D2_P4_190	Cell division
E1D2_P4_193	Cell division
E1D2_P4_194	Ground tissue
E1D2_P4_195	Cell division
E1D2_P4_196	Cell division
E1D2_P4_197	Cell division
E1D2_P4_198	Epidermis and leaf margin
E1D2_P4_199	Epidermis and leaf margin
E1D2_P4_200	Lateral veins
E1D2_P4_201	Cell division
E1D2_P4_202	Ground tissue
E1D2_P4_203	Cell division
E1D2_P4_204	Ground tissue
E1D2_P4_205	Ground tissue
E1D2_P4_206	Cell division
E1D2_P4_207	Epidermis and stomata
E1D2_P4_208	Epidermis and leaf margin
E1D2_P4_209	Ground tissue
E1D2_P4_211	Ground tissue
E1D2_P4_212	Ground tissue
E1D2_P4_213	Ground tissue
E1D2_P4_214	Ground tissue
E1D2_P4_215	Lateral veins
E1D2_P4_216	Epidermis and leaf margin
E1D2_P4_217	Ground tissue
E1D2_P4_218	Cell division
E1D2_P4_219	Ground tissue
E1D2_P4_220	Ground tissue
E1D2_P4_221	Cell division
E1D2_P4_222	Ground tissue
E1D2_P4_223	Lateral veins
E1D2_P4_224	Epidermis and leaf margin
E1D2_P4_225	Lateral veins
E1D2_P4_226	Epidermis and stomata
E1D2_P4_227	Lateral veins
E1D2_P4_228	Ground tissue
E1D2_P4_229	Cell division
E1D2_P4_230	Lateral veins
E1D2_P4_231	Ground tissue
E1D2_P4_232	Lateral veins
E1D2_P4_233	Epidermis and leaf margin
E1D2_P4_234	Epidermis and stomata
E1D2_P4_235	Epidermis and leaf margin
E1D2_P4_236	Lateral veins
E1D2_P4_238	Lateral veins
E1D2_P4_239	Ground tissue
E1D2_P4_240	Intermediate veins
E1D2_P4_242	Lateral veins
E1D2_P4_243	Cell division
E1D2_P4_245	Lateral veins
E1D2_P4_246	Lateral veins
E1D2_P4_247	Lateral veins
E1D2_P4_248	Lateral veins
E1D2_P4_250	Epidermis and leaf margin
E1D2_P4_251	Lateral veins
E1D2_P4_252	Ground tissue
E1D2_P4_253	Cell division
E1D2_P4_255	Ground tissue
E1D2_P4_256	Epidermis and leaf margin
E1D2_P4_258	Epidermis and leaf margin
E1D2_P4_259	Ground tissue
E1D2_P4_261	Lateral veins
E1D2_P4_262	Ground tissue
E1D2_P4_263	Lateral veins
E1D2_P4_264	Lateral veins
E1D2_P4_267	Cell division
E1D2_P4_270	Epidermis and leaf margin
E1D2_P4_272	Cell division
E1D2_P4_273	Ground tissue
E1D2_P4_274	Cell division
E1D2_P4_275	Cell division
E1D2_P4_276	Lateral veins
E1D2_P4_278	Ground tissue
E1D2_P4_279	Cell division
E1D2_P4_280	Ground tissue
E1D2_P4_281	Ground tissue
E1D2_P4_282	Ground tissue
E1D2_P4_283	Lateral veins
E1D2_P4_284	Cell division
E1D2_P4_285	Cell division
E1D2_P4_287	Epidermis and leaf margin
E1D2_P4_289	Cell division
E1D2_P4_290	Lateral veins
E1D2_P4_291	Ground tissue
E1D2_P4_292	Epidermis and leaf margin
E1D2_P4_294	Ground tissue
E1D2_P4_295	Lateral veins
E1D2_P4_297	Ground tissue
E1D2_P4_298	Lateral veins
E1D2_P4_300	Ground tissue
E1D2_P4_301	Lateral veins
E1D2_P4_303	Intermediate veins
E1D2_P4_306	Epidermis and stomata
E1D2_P4_307	Epidermis and stomata
E1D2_P4_308	Unknown
E1D2_P4_309	Ground tissue
E1D2_P4_310	Ground tissue
E1D2_P4_315	Ground tissue
E1D2_P4_317	Ground tissue
E1D2_P4_318	Ground tissue
E1D2_P4_319	Lateral veins
E1D2_P4_322	Intermediate veins
E1D2_P4_323	Lateral veins
E1D2_P4_324	Ground tissue
E1D2_P4_325	Ground tissue
E1D2_P4_326	Epidermis and leaf margin
E1D2_P4_329	Epidermis and stomata
E1D2_P4_330	Epidermis and leaf margin
E1D2_P4_332	Intermediate veins
E1D2_P4_333	Ground tissue
E1D2_P4_335	Ground tissue
E1D2_P4_336	Epidermis and leaf margin
E1D2_P4_337	Intermediate veins
E1D2_P4_338	Epidermis and stomata
E1D2_P4_339	Intermediate veins
E1D2_P4_340	Epidermis and leaf margin
E1D2_P4_341	Epidermis and leaf margin
E1D2_P4_343	Ground tissue
E1D2_P4_344	Ground tissue
E1D2_P4_345	Epidermis and leaf margin
E1D2_P4_346	Epidermis and leaf margin
E1D2_P4_348	Lateral veins
E1D2_P4_349	Ground tissue
E1D2_P4_350	Cell division
E1D2_P4_352	Lateral veins
E1D2_P4_353	Cell division
E1D2_P4_354	Lateral veins
E1D2_P4_355	Epidermis and stomata
E1D2_P4_356	Ground tissue
E1D2_P4_357	Ground tissue
E1D2_P4_358	Cell division
E1D2_P4_359	Epidermis and leaf margin
E1D2_P4_360	Epidermis and leaf margin
E1D2_P4_361	Ground tissue
E1D2_P4_362	Lateral veins
E1D2_P4_363	Epidermis and leaf margin
E1D2_P4_364	Ground tissue
E1D2_P4_367	Ground tissue
E1D2_P4_368	Cell division
E1D2_P4_369	Lateral veins
E1D2_P4_370	Lateral veins
E1D2_P4_371	Ground tissue
E1D2_P4_372	Ground tissue
E1D2_P4_373	Lateral veins
E1D2_P4_374	Lateral veins
E1D2_P4_376	Cell division
E1D2_P4_377	Lateral veins
E1D2_P4_378	Lateral veins
E1D2_P4_379	Ground tissue
E1D2_P4_380	Ground tissue
E1D2_P4_382	Cell division
E1D2_P4_383	Cell division
E1D2_P4_384	Epidermis and leaf margin
E1D2_P4_385	Epidermis and leaf margin
E1D2_P4_386	Lateral veins
E1D2_P4_387	Cell division
E1D2_P4_388	Ground tissue
E1D2_P4_389	Lateral veins
E1D2_P4_390	Epidermis and stomata
E1D2_P4_391	Ground tissue
E1D2_P4_392	Lateral veins
E1D2_P4_393	Ground tissue
E1D2_P4_394	Ground tissue
E1D2_P4_395	Lateral veins
E1D2_P4_397	Ground tissue
E1D2_P4_398	Lateral veins
E1D2_P4_399	Ground tissue
E1D2_P4_400	Lateral veins
E1D2_P4_401	Ground tissue
E1D2_P4_403	Lateral veins
E1D2_P4_404	Lateral veins
E1D2_P4_405	Lateral veins
E1D2_P4_406	Ground tissue
E1D2_P4_407	Cell division
E1D2_P4_409	Lateral veins
E1D2_P4_410	Cell division
E1D2_P4_411	Epidermis and leaf margin
E1D2_P4_413	Cell division
E1D2_P4_414	Ground tissue
E1D2_P4_415	Ground tissue
E1D2_P4_416	Lateral veins
E1D2_P4_418	Lateral veins
E1D2_P4_419	Cell division
E1D2_P4_420	Cell division
E1D2_P4_421	Ground tissue
E1D2_P4_422	Lateral veins
E1D2_P4_423	Cell division
E1D2_P4_424	Epidermis and leaf margin
E1D2_P4_425	Ground tissue
E1D2_P4_427	Epidermis and leaf margin
E1D2_P4_428	Epidermis and leaf margin
E1D2_P4_429	Lateral veins
E1D2_P4_430	Ground tissue
E1D2_P4_433	Epidermis and leaf margin
E1D2_P4_435	Epidermis and stomata
E1D2_P4_436	Ground tissue
E1D2_P4_439	Ground tissue
E1D2_P4_440	Lateral veins
E1D2_P4_441	Ground tissue
E1D2_P4_443	Intermediate veins
E1D2_P4_444	Ground tissue
E1D2_P4_445	Intermediate veins
E1D2_P4_446	Ground tissue
E1D2_P4_447	Ground tissue
E1D2_P4_448	Epidermis and leaf margin
E1D2_P4_449	Epidermis and leaf margin
E1D2_P4_450	Epidermis and stomata
E1D2_P4_451	Cell division
E1D2_P4_452	Ground tissue
E1D2_P4_453	Ground tissue
E1D2_P4_454	Unknown
E1D2_P4_455	Unknown
E1D2_P4_456	Ground tissue
E1D2_P4_457	Epidermis and leaf margin
E1D2_P4_458	Ground tissue
E1D2_P4_459	Ground tissue
E1D2_P4_460	Unknown
E1D2_P4_462	Lateral veins
E1D2_P4_463	Cell division
E1D2_P4_464	Ground tissue
E1D2_P4_465	Epidermis and leaf margin
E1D2_P4_466	Ground tissue
E1D2_P4_468	Unknown
E1D2_P4_469	Ground tissue
E1D2_P4_470	Epidermis and leaf margin
E1D2_P4_471	Epidermis and leaf margin
E1D2_P4_472	Cell division
E1D2_P4_473	Ground tissue
E1D2_P4_474	Ground tissue
E1D2_P4_475	Unknown
E1D2_P4_477	Epidermis and leaf margin
E1D2_P4_478	Epidermis and leaf margin
E1D2_P4_479	Epidermis and stomata
E1D2_P4_480	Cell division
E1D2_P4_481	Ground tissue
E1D2_P4_482	Ground tissue
E1D2_P4_484	Unknown
E1D2_P4_485	Cell division
E1D2_P4_486	Cell division
E1D2_P4_487	Cell division
E1D2_P4_488	Cell division
E1D2_P4_489	Cell division
E1D2_P4_490	Ground tissue
E1D2_P4_491	Cell division
E1D2_P4_492	Cell division
E1D2_P4_493	Cell division
E1D2_P4_494	Ground tissue
E1D2_P4_495	Epidermis and leaf margin
E1D2_P4_496	Epidermis and leaf margin
E1D2_P4_497	Cell division
E1D2_P4_498	Cell division
E1D2_P4_499	Cell division
E1D2_P4_500	Lateral veins
E1D2_P4_501	Cell division
E1D2_P4_502	Ground tissue
E1D2_P4_503	Epidermis and leaf margin
E1D2_P4_504	Ground tissue
E1D2_P4_506	Ground tissue
E1D2_P4_507	Lateral veins
E1D2_P4_508	Epidermis and leaf margin
E1D2_P4_509	Epidermis and leaf margin
E1D2_P4_510	Ground tissue
E1D2_P4_511	Ground tissue
E1D2_P4_512	Cell division
E1D2_P4_513	Lateral veins
E1D2_P4_514	Epidermis and leaf margin
E1D2_P4_515	Epidermis and leaf margin
E1D2_P4_516	Ground tissue
E1D2_P4_517	Epidermis and stomata
E1D2_P4_520	Ground tissue
E1D2_P4_523	Lateral veins
E1D2_P4_524	Ground tissue
E1D2_P4_525	Lateral veins
E1D2_P4_526	Ground tissue
E1D2_P4_527	Ground tissue
E1D2_P4_528	Ground tissue
E1D2_P4_529	Ground tissue
E1D2_P4_530	Ground tissue
E1D2_P4_532	Ground tissue
E1D2_P4_533	Lateral veins
E1D2_P4_534	Lateral veins
E1D2_P4_535	Epidermis and leaf margin
E1D2_P4_537	Lateral veins
E1D2_P4_538	Ground tissue
E1D2_P4_539	Ground tissue
E1D2_P4_540	Ground tissue
E1D2_P4_541	Lateral veins
E1D2_P4_542	Epidermis and leaf margin
E1D2_P4_543	Ground tissue
E1D2_P4_544	Epidermis and leaf margin
E1D2_P4_545	Lateral veins
E1D2_P4_546	Epidermis and leaf margin
E1D2_P4_547	Epidermis and leaf margin
E1D2_P4_548	Epidermis and stomata
E1D2_P4_549	Ground tissue
E1D2_P4_550	Ground tissue
E1D2_P4_551	Lateral veins
E1D2_P4_552	Ground tissue
E1D2_P4_553	Ground tissue
E1D2_P4_554	Cell division
E1D2_P4_555	Cell division
E1D2_P4_556	Ground tissue
E1D2_P4_557	Ground tissue
E1D2_P4_558	Ground tissue
E1D2_P4_559	Ground tissue
E1D2_P4_560	Epidermis and leaf margin
E1D2_P4_561	Epidermis and leaf margin
E1D2_P4_562	Lateral veins
E1D2_P4_563	Epidermis and leaf margin
E1D2_P4_564	Cell division
E1D2_P4_565	Cell division
E1D2_P4_568	Ground tissue
E1D2_P4_569	Epidermis and leaf margin
E1D2_P4_570	Cell division
E1D2_P4_571	Epidermis and stomata
E1D2_P4_572	Lateral veins
E1D2_P4_573	Epidermis and leaf margin
E1D2_P4_574	Cell division
E1D2_P4_575	Epidermis and leaf margin
E1D2_P4_576	Cell division
E1D2_P4_577	Lateral veins
E1D2_P4_578	Ground tissue
E1D2_P4_579	Ground tissue
E1D2_P4_580	Cell division
E1D2_P4_581	Cell division
E1D2_P4_582	Epidermis and leaf margin
E1D2_P4_583	Ground tissue
E1D2_P4_584	Epidermis and leaf margin
E1D2_P4_586	Ground tissue
E1D2_P4_588	Epidermis and leaf margin
E1D2_P4_589	Ground tissue
E1D2_P4_590	Ground tissue
E1D2_P4_591	Intermediate veins
E1D2_P4_593	Ground tissue
E1D2_P4_595	Cell division
E1D2_P4_596	Cell division
E1D2_P4_597	Epidermis and leaf margin
E1D2_P4_598	Ground tissue
E1D2_P4_599	Intermediate veins
E1D2_P4_600	Cell division
E1D2_P4_601	Ground tissue
E1D2_P4_602	Unknown
E1D2_P4_603	Intermediate veins
E1D2_P4_604	Epidermis and leaf margin
E1D2_P4_605	Epidermis and stomata
E1D2_P4_606	Ground tissue
E1D2_P4_607	Ground tissue
E1D2_P4_608	Ground tissue
E1D2_P4_609	Epidermis and leaf margin
E1D2_P4_610	Cell division
E1D2_P4_611	Cell division
E1D2_P4_612	Cell division
E1D2_P4_613	Intermediate veins
E1D2_P4_614	Epidermis and leaf margin
E1D2_P4_615	Epidermis and leaf margin
E1D2_P4_616	Ground tissue
E1D2_P4_617	Cell division
E1D2_P4_618	Epidermis and leaf margin
E1D2_P4_619	Epidermis and leaf margin
E1D2_P4_620	Ground tissue
E1D2_P4_621	Intermediate veins
E1D2_P4_624	Epidermis and leaf margin
E1D2_P4_625	Intermediate veins
E1D2_P4_626	Intermediate veins
E1D2_P4_627	Ground tissue
E1D2_P4_628	Ground tissue
E1D2_P4_629	Epidermis and leaf margin
E1D2_P4_630	Cell division
E1D2_P4_631	Epidermis and leaf margin
E1D2_P4_632	Epidermis and leaf margin
E1D2_P4_633	Intermediate veins
E1D2_P4_635	Intermediate veins
E1D2_P4_636	Cell division
E1D2_P4_637	Cell division
E1D2_P4_638	Epidermis and leaf margin
E1D2_P4_639	Cell division
E1D2_P4_640	Ground tissue
E1D2_P4_642	Cell division
E1D2_P4_643	Ground tissue
E1D2_P4_644	Cell division
E1D2_P4_645	Epidermis and leaf margin
E1D2_P4_646	Epidermis and leaf margin
E1D2_P4_647	Cell division
E1D2_P4_648	Ground tissue
E1D2_P4_649	Intermediate veins
E1D2_P4_650	Intermediate veins
E1D2_P4_651	Ground tissue
E1D2_P4_652	Cell division
E1D2_P4_653	Epidermis and leaf margin
E1D2_P4_654	Ground tissue
E1D2_P4_655	Epidermis and leaf margin
E1D2_P4_656	Cell division
E1D2_P4_657	Cell division
E1D2_P4_658	Epidermis and leaf margin
E1D2_P4_660	Ground tissue
E1D2_P4_661	Ground tissue
E1D2_P4_662	Ground tissue
E1D2_P4_664	Ground tissue
E1D2_P4_665	Ground tissue
E1D2_P4_666	Ground tissue
E1D2_P4_667	Cell division
E1D2_P4_668	Epidermis and leaf margin
E1D2_P4_669	Ground tissue
E1D2_P4_670	Lateral veins
E1D2_P4_671	Epidermis and leaf margin
E1D2_P4_672	Cell division
E1D2_P4_673	Ground tissue
E1D2_P4_674	Epidermis and leaf margin
E1D2_P4_677	Cell division
E1D2_P4_678	Epidermis and leaf margin
E1D2_P4_679	Cell division
E1D2_P4_680	Cell division
E1D2_P4_681	Ground tissue
E1D2_P4_682	Lateral veins
E1D2_P4_683	Epidermis and leaf margin
E1D2_P4_684	Ground tissue
E1D2_P4_685	Epidermis and leaf margin
E1D2_P4_686	Epidermis and leaf margin
E1D2_P4_688	Cell division
E1D2_P4_692	Ground tissue
E1D2_P4_693	Lateral veins
E1D2_P4_694	Cell division
E1D2_P4_695	Epidermis and leaf margin
E1D2_P4_696	Ground tissue
E1D2_P4_700	Lateral veins
E1D2_P4_701	Lateral veins
E1D2_P4_702	Ground tissue
E1D2_P4_703	Lateral veins
E1D2_P4_704	Epidermis and leaf margin
E1D2_P4_705	Lateral veins
E1D2_P4_706	Ground tissue
E1D2_P4_707	Ground tissue
E1D2_P4_708	Cell division
E1D2_P4_709	Cell division
E1D2_P4_710	Epidermis and leaf margin
E1D2_P4_711	Ground tissue
E1D2_P4_712	Ground tissue
E1D2_P4_713	Cell division
E1D2_P4_714	Epidermis and leaf margin
E1D2_P4_715	Epidermis and leaf margin
E1D2_P4_716	Epidermis and leaf margin
E1D2_P4_718	Ground tissue
E1D2_P4_719	Lateral veins
E1D2_P4_720	Epidermis and stomata
E1D2_P4_721	Cell division
E1D2_P4_723	Cell division
E1D2_P4_724	Lateral veins
E1D2_P4_726	Ground tissue
E1D2_P4_727	Ground tissue
E1D2_P4_728	Cell division
E1D2_P4_729	Ground tissue
E1D2_P4_730	Ground tissue
E1D2_P4_732	Lateral veins
E1D2_P4_733	Ground tissue
E1D2_P4_735	Cell division
E1D2_P4_736	Epidermis and leaf margin
E1D2_P4_737	Intermediate veins
E1D2_P4_738	Lateral veins
E1D2_P4_739	Epidermis and leaf margin
E1D2_P4_740	Epidermis and leaf margin
E1D2_P4_741	Cell division
E1D2_P4_742	Epidermis and leaf margin
E1D2_P4_743	Cell division
E1D2_P4_744	Lateral veins
E1D2_P4_746	Cell division
E1D2_P4_747	Ground tissue
E1D2_P4_749	Lateral veins
E1D2_P4_750	Lateral veins
E1D2_P4_751	Ground tissue
E1D2_P4_752	Lateral veins
E1D2_P4_753	Epidermis and leaf margin
E1D2_P4_754	Ground tissue
E1D2_P4_756	Lateral veins
E1D2_P4_757	Lateral veins
E1D2_P4_759	Ground tissue
E1D2_P4_760	Ground tissue
E1D2_P4_761	Lateral veins
E1D2_P4_763	Epidermis and leaf margin
E1D2_P4_764	Lateral veins
E1D2_P4_765	Ground tissue
E1D2_P4_766	Epidermis and leaf margin
E1D2_P4_767	Ground tissue
E1D2_P4_768	Unknown
E1D2_P4_769	Intermediate veins
E1D2_P4_770	Lateral veins
E1D2_P4_771	Epidermis and leaf margin
E1D2_P4_772	Ground tissue
E1D2_P4_773	Ground tissue
E1D2_P4_774	Epidermis and leaf margin
E1D2_P4_775	Unknown
E1D2_P4_776	Epidermis and leaf margin
E1D2_P4_777	Intermediate veins
E1D2_P4_778	Intermediate veins
E1D2_P4_779	Cell division
E1D2_P4_780	Epidermis and leaf margin
E1D2_P4_781	Lateral veins
E1D2_P4_782	Lateral veins
E1D2_P4_783	Ground tissue
E1D2_P4_784	Unknown
E1D2_P4_785	Cell division
E1D2_P4_786	Lateral veins
E1D2_P4_787	Cell division
E1D2_P4_788	Epidermis and leaf margin
E1D2_P4_789	Cell division
E1D2_P4_790	Cell division
E1D2_P4_791	Cell division
E1D2_P4_792	Epidermis and leaf margin
E1D2_P4_793	Lateral veins
E1D2_P4_794	Ground tissue
E1D2_P4_795	Ground tissue
E1D2_P4_796	Unknown
E1D2_P4_797	Ground tissue
E1D2_P4_798	Ground tissue
E1D2_P4_799	Cell division
E1D2_P4_800	Epidermis and leaf margin
E1D2_P4_801	Cell division
E1D2_P4_802	Lateral veins
E1D2_P4_803	Cell division
E1D2_P4_804	Epidermis and leaf margin
E1D2_P4_806	Cell division
E1D2_P4_807	Epidermis and leaf margin
E1D2_P4_808	Cell division
E1D2_P4_809	Epidermis and leaf margin
E1D2_P4_810	Cell division
E1D2_P4_811	Unknown
E1D2_P4_812	Cell division
E1D2_P4_814	Cell division
E1D2_P4_816	Cell division
E1D2_P4_817	Epidermis and leaf margin
E1D2_P4_818	Cell division
E1D2_P4_819	Lateral veins
E1D2_P4_820	Epidermis and leaf margin
E1D2_P4_821	Ground tissue
E1D2_P4_822	Lateral veins
E1D2_P4_823	Cell division
E1D2_P4_824	Cell division
E1D2_P4_825	Epidermis and leaf margin
E1D2_P4_826	Ground tissue
E1D2_P4_827	Epidermis and leaf margin
E1D2_P4_828	Epidermis and leaf margin
E1D2_P4_829	Cell division
E1D2_P4_831	Cell division
E1D2_P4_833	Lateral veins
E1D2_P4_834	Cell division
E1D2_P4_835	Unknown
E1D2_P4_836	Cell division
E1D2_P4_837	Ground tissue
E1D2_P4_838	Cell division
E1D2_P4_839	Cell division
E1D2_P4_840	Cell division
E1D2_P4_841	Epidermis and leaf margin
E1D2_P4_842	Lateral veins
E1D2_P4_843	Unknown
E1D2_P4_844	Cell division
E1D2_P4_845	Epidermis and leaf margin
E1D2_P4_846	Epidermis and leaf margin
E1D2_P4_848	Epidermis and leaf margin
E1D2_P4_849	Epidermis and leaf margin
E1D2_P4_850	Ground tissue
E1D2_P4_851	Cell division
E1D2_P4_852	Lateral veins
E1D2_P4_853	Epidermis and leaf margin
E1D2_P4_854	Epidermis and leaf margin
E1D2_P4_855	Cell division
E1D2_P4_856	Ground tissue
E1D2_P4_857	Cell division
E1D2_P4_858	Unknown
E1D2_P4_859	Epidermis and leaf margin
E1D2_P4_860	Lateral veins
E1D2_P4_862	Epidermis and leaf margin
E1D2_P4_863	Ground tissue
E1D2_P4_864	Cell division
E1D2_P4_866	Unknown
E1D2_P4_867	Ground tissue
E1D2_P4_868	Ground tissue
E1D2_P4_869	Unknown
E1D2_P4_870	Lateral veins
E1D2_P4_871	Lateral veins
E1D2_P4_873	Unknown
E1D2_P4_874	Ground tissue
E1D2_P4_875	Ground tissue
E1D2_P4_876	Epidermis and leaf margin
E1D2_P4_877	Ground tissue
E1D2_P4_878	Ground tissue
E1D2_P4_880	Unknown
E1D2_P4_881	Cell division
E1D2_P4_882	Cell division
E1D2_P4_883	Cell division
E1D2_P4_884	Ground tissue
E1D2_P4_885	Ground tissue
E1D2_P4_886	Ground tissue
E1D2_P4_887	Ground tissue
E1D2_P4_888	Cell division
E1D2_P4_889	Intermediate veins
E1D2_P4_891	Cell division
E1D2_P4_892	Ground tissue
E1D2_P4_893	Epidermis and leaf margin
E1D2_P4_894	Epidermis and leaf margin
E1D2_P4_895	Epidermis and leaf margin
E1D2_P4_896	Intermediate veins
E1D2_P4_897	Intermediate veins
E1D2_P4_898	Intermediate veins
E1D2_P4_899	Lateral veins
E1D2_P4_901	Ground tissue
E1D2_P4_902	Epidermis and leaf margin
E1D2_P4_903	Ground tissue
E1D2_P4_904	Epidermis and leaf margin
E1D2_P4_905	Epidermis and leaf margin
E1D2_P4_906	Cell division
E1D2_P4_907	Epidermis and leaf margin
E1D2_P4_908	Epidermis and leaf margin
E1D2_P4_909	Epidermis and leaf margin
E1D2_P4_911	Ground tissue
E1D2_P4_912	Epidermis and stomata
E1D2_P4_913	Epidermis and stomata
E1D2_P4_914	Epidermis and leaf margin
E1D2_P4_915	Epidermis and leaf margin
E1D2_P4_916	Epidermis and leaf margin
E1D2_P4_917	Epidermis and leaf margin
E1D2_P4_918	Epidermis and leaf margin
E1D2_P4_919	Epidermis and leaf margin
E1D2_P4_920	Epidermis and leaf margin
E1D2_P4_921	Epidermis and leaf margin
E1D2_P4_922	Epidermis and leaf margin
E1D2_P4_923	Epidermis and leaf margin
E1D2_P4_924	Cell division
E1D2_P4_925	Epidermis and leaf margin
E1D2_P4_927	Unknown
E1D2_P4_928	Unknown
E1D2_P4_929	Cell division
E1D2_P4_930	Epidermis and leaf margin
E1D2_P4_931	Epidermis and leaf margin
E1D2_P4_932	Ground tissue
E1D2_P4_933	Lateral veins
E1D2_P4_934	Ground tissue
E1D2_P4_935	Lateral veins
E1D2_P4_936	Epidermis and leaf margin
E1D2_P4_937	Ground tissue
E1D2_P4_938	Epidermis and leaf margin
E1D2_P4_939	Ground tissue
E1D2_P4_940	Epidermis and leaf margin
E1D2_P4_941	Epidermis and stomata
E1D2_P4_944	Epidermis and leaf margin
E1D2_P4_945	Epidermis and leaf margin
E1D2_P4_946	Epidermis and leaf margin
E1D2_P4_948	Ground tissue
E1D2_P4_950	Lateral veins
E1D2_P4_954	Ground tissue
E1D2_P4_955	Cell division
E1D2_P4_957	Ground tissue
E1D2_P4_958	Epidermis and leaf margin
E1D2_P4_959	Cell division
E1D2_P4_960	Lateral veins
E1D2_P4_961	Lateral veins
E1D2_P4_962	Lateral veins
E1D2_P4_963	Lateral veins
E1D2_P4_964	Lateral veins
E1D2_P4_965	Intermediate veins
E1D2_P4_966	Lateral veins
E1D2_P4_967	Lateral veins
E1D2_P4_968	Lateral veins
E1D2_P4_969	Ground tissue
E1D2_P4_971	Cell division
E1D2_P4_972	Cell division
E1D2_P4_973	Ground tissue
E1D2_P4_975	Ground tissue
E1D2_P4_976	Cell division
E1D2_P4_977	Ground tissue
E1D2_P4_978	Intermediate veins
E1D2_P4_979	Cell division
E1D2_P4_980	Ground tissue
E1D2_P4_981	Cell division
E1D2_P4_983	Epidermis and leaf margin
E1D2_P4_984	Epidermis and leaf margin
E1D2_P4_985	Lateral veins
E1D2_P4_986	Lateral veins
E1D2_P4_988	Ground tissue
E1D2_P4_989	Ground tissue
E1D2_P4_991	Ground tissue
E1D2_P4_992	Cell division
E1D2_P4_994	Lateral veins
E1D2_P4_996	Ground tissue
E1D2_P4_997	Lateral veins
E1D2_P4_999	Ground tissue
E1D2_P4_1000	Cell division
E1D2_P4_1001	Ground tissue
E1D2_P4_1002	Cell division
E1D2_P4_1004	Cell division
E1D2_P4_1005	Cell division
E1D2_P4_1006	Epidermis and stomata
E1D2_P4_1008	Lateral veins
E1D2_P4_1009	Cell division
E1D2_P4_1010	Cell division
E1D2_P4_1011	Lateral veins
E1D2_P4_1014	Lateral veins
E1D2_P4_1016	Cell division
E1D2_P4_1017	Ground tissue
E1D2_P4_1022	Lateral veins
E1D2_P4_1023	Ground tissue
E1D2_P4_1027	Ground tissue
E1D2_P4_1029	Cell division
E1D2_P4_1031	Lateral veins
E1D2_P4_1032	Lateral veins
E1D2_P4_1033	Lateral veins
E1D2_P4_1034	Lateral veins
E1D2_P4_1035	Lateral veins
E1D2_P4_1036	Lateral veins
E1D2_P4_1038	Ground tissue
E1D2_P4_1039	Lateral veins
E1D2_P4_1040	Lateral veins
E1D2_P4_1041	Epidermis and leaf margin
E1D2_P4_1042	Lateral veins
E1D2_P4_1043	Cell division
E1D2_P4_1044	Cell division
E1D2_P4_1046	Lateral veins
E1D2_P4_1047	Lateral veins
E1D2_P4_1048	Lateral veins
E1D2_P4_1049	Ground tissue
E1D2_P4_1050	Cell division
E1D2_P4_1051	Cell division
E1D2_P4_1053	Cell division
E1D2_P4_1054	Lateral veins
E1D2_P4_1055	Lateral veins
E1D2_P4_1056	Lateral veins
E1D2_P4_1057	Epidermis and leaf margin
E1D2_P4_1060	Ground tissue
E1D2_P4_1061	Lateral veins
E1D2_P4_1062	Lateral veins
E1D2_P4_1063	Lateral veins
E1D2_P4_1064	Lateral veins
E1D2_P4_1067	Cell division
E1D2_P4_1069	Ground tissue
E1D2_P4_1070	Intermediate veins
E1D2_P4_1071	Unknown
E1D2_P4_1073	Lateral veins
E1D2_P4_1074	Cell division
E1D2_P4_1075	Ground tissue
E1D2_P4_1077	Lateral veins
E1D2_P4_1078	Lateral veins
E1D2_P4_1080	Intermediate veins
E1D2_P4_1084	Epidermis and leaf margin
E1D2_P4_1085	Ground tissue
E1D2_P4_1086	Ground tissue
E1D2_P4_1087	Unknown
E1D2_P4_1088	Lateral veins
E1D2_P4_1092	Lateral veins
E1D2_P4_1093	Lateral veins
E1D2_P4_1096	Cell division
E1D2_P4_1097	Epidermis and leaf margin
E1D2_P4_1098	Epidermis and leaf margin
E1D2_P4_1100	Epidermis and leaf margin
E1D2_P4_1101	Epidermis and stomata
E1D2_P4_1103	Lateral veins
E1D2_P4_1104	Cell division
E1D2_P4_1105	Epidermis and stomata
E1D2_P4_1108	Ground tissue
E1D2_P4_1109	Lateral veins
E1D2_P4_1110	Lateral veins
E1D2_P4_1112	Ground tissue
E1D2_P4_1113	Ground tissue
E1D2_P4_1115	Cell division
E1D2_P4_1116	Cell division
E1D2_P4_1117	Lateral veins
E1D2_P4_1118	Lateral veins
E1D2_P4_1119	Cell division
E1D2_P4_1120	Cell division
E1D2_P4_1121	Cell division
E1D2_P4_1122	Ground tissue
E1D2_P4_1123	Cell division
E1D2_P4_1124	Cell division
E1D2_P4_1125	Cell division
E1D2_P4_1126	Lateral veins
E1D2_P4_1127	Cell division
E1D2_P4_1128	Cell division
E1D2_P4_1129	Ground tissue
E1D2_P4_1130	Lateral veins
E1D2_P4_1132	Cell division
E1D2_P4_1133	Ground tissue
E1D2_P4_1134	Ground tissue
E1D2_P4_1135	Epidermis and leaf margin
E1D2_P4_1136	Ground tissue
E1D2_P4_1137	Cell division
E1D2_P4_1139	Epidermis and leaf margin
E1D2_P4_1140	Ground tissue
E1D2_P4_1142	Cell division
E1D2_P4_1143	Epidermis and leaf margin
E1D2_P4_1144	Ground tissue
E1D2_P4_1145	Epidermis and leaf margin
E1D2_P4_1146	Epidermis and leaf margin
E1D2_P4_1152	Cell division
E1D2_P4_1153	Epidermis and leaf margin
S1A1_P4_0	Epidermis and stomata
S1A1_P4_1	Epidermis and stomata
S1A1_P4_2	Epidermis and leaf margin
S1A1_P4_3	Epidermis and stomata
S1A1_P4_4	Epidermis and leaf margin
S1A1_P4_5	Epidermis and leaf margin
S1A1_P4_6	Epidermis and leaf margin
S1A1_P4_8	Epidermis and leaf margin
S1A1_P4_9	Epidermis and leaf margin
S1A1_P4_10	Epidermis and stomata
S1A1_P4_11	Epidermis and leaf margin
S1A1_P4_12	Cell division
S1A1_P4_13	Epidermis and leaf margin
S1A1_P4_14	Epidermis and leaf margin
S1A1_P4_15	Epidermis and stomata
S1A1_P4_16	Epidermis and leaf margin
S1A1_P4_18	Intermediate veins
S1A1_P4_19	Lateral veins
S1A1_P4_20	Epidermis and leaf margin
S1A1_P4_21	Epidermis and stomata
S1A1_P4_22	Lateral veins
S1A1_P4_23	Epidermis and leaf margin
S1A1_P4_24	Unknown
S1A1_P4_25	Ground tissue
S1A1_P4_26	Epidermis and leaf margin
S1A1_P4_27	Epidermis and stomata
S1A1_P4_28	Cell division
S1A1_P4_30	Unknown
S1A1_P4_31	Cell division
S1A1_P4_32	Cell division
S1A1_P4_33	Ground tissue
S1A1_P4_34	Epidermis and leaf margin
S1A1_P4_35	Epidermis and leaf margin
S1A1_P4_36	Cell division
S1A1_P4_37	Ground tissue
S1A1_P4_38	Epidermis and leaf margin
S1A1_P4_39	Epidermis and stomata
S1A1_P4_40	Epidermis and leaf margin
S1A1_P4_41	Ground tissue
S1A1_P4_42	Lateral veins
S1A1_P4_43	Epidermis and stomata
S1A1_P4_44	Epidermis and leaf margin
S1A1_P4_45	Intermediate veins
S1A1_P4_46	Epidermis and leaf margin
S1A1_P4_47	Epidermis and stomata
S1A1_P4_49	Epidermis and leaf margin
S1A1_P4_51	Ground tissue
S1A1_P4_52	Cell division
S1A1_P4_53	Epidermis and leaf margin
S1A1_P4_54	Epidermis and stomata
S1A1_P4_55	Epidermis and stomata
S1A1_P4_56	Ground tissue
S1A1_P4_57	Cell division
S1A1_P4_58	Epidermis and stomata
S1A1_P4_59	Ground tissue
S1A1_P4_60	Epidermis and stomata
S1A1_P4_61	Intermediate veins
S1A1_P4_63	Epidermis and stomata
S1A1_P4_64	Epidermis and stomata
S1A1_P4_65	Epidermis and stomata
S1A1_P4_66	Epidermis and leaf margin
S1A1_P4_67	Epidermis and leaf margin
S1A1_P4_68	Epidermis and leaf margin
S1A1_P4_69	Ground tissue
S1A1_P4_70	Ground tissue
S1A1_P4_71	Epidermis and stomata
S1A1_P4_72	Ground tissue
S1A1_P4_73	Epidermis and leaf margin
S1A1_P4_74	Cell division
S1A1_P4_75	Cell division
S1A1_P4_76	Lateral veins
S1A1_P4_78	Ground tissue
S1A1_P4_79	Epidermis and leaf margin
S1A1_P4_80	Ground tissue
S1A1_P4_81	Cell division
S1A1_P4_82	Ground tissue
S1A1_P4_84	Epidermis and leaf margin
S1A1_P4_85	Ground tissue
S1A1_P4_86	Epidermis and leaf margin
S1A1_P4_87	Epidermis and leaf margin
S1A1_P4_88	Cell division
S1A1_P4_89	Epidermis and leaf margin
S1A1_P4_90	Epidermis and stomata
S1A1_P4_91	Cell division
S1A1_P4_92	Cell division
S1A1_P4_93	Intermediate veins
S1A1_P4_96	Epidermis and leaf margin
S1A1_P4_97	Epidermis and stomata
S1A1_P4_98	Unknown
S1A1_P4_99	Intermediate veins
S1A1_P4_100	Ground tissue
S1A1_P4_101	Epidermis and stomata
S1A1_P4_102	Ground tissue
S1A1_P4_103	Epidermis and leaf margin
S1A1_P4_104	Intermediate veins
S1A1_P4_105	Epidermis and stomata
S1A1_P4_106	Ground tissue
S1A1_P4_107	Cell division
S1A1_P4_108	Epidermis and stomata
S1A1_P4_109	Intermediate veins
S1A1_P4_110	Epidermis and leaf margin
S1A1_P4_111	Intermediate veins
S1A1_P4_112	Ground tissue
S1A1_P4_114	Ground tissue
S1A1_P4_115	Cell division
S1A1_P4_116	Epidermis and leaf margin
S1A1_P4_117	Intermediate veins
S1A1_P4_118	Lateral veins
S1A1_P4_121	Ground tissue
S1A1_P4_122	Epidermis and leaf margin
S1A1_P4_124	Cell division
S1A1_P4_125	Ground tissue
S1A1_P4_126	Epidermis and stomata
S1A1_P4_127	Cell division
S1A1_P4_128	Epidermis and stomata
S1A1_P4_129	Epidermis and leaf margin
S1A1_P4_130	Epidermis and leaf margin
S1A1_P4_131	Cell division
S1A1_P4_132	Ground tissue
S1A1_P4_133	Ground tissue
S1A1_P4_134	Intermediate veins
S1A1_P4_135	Ground tissue
S1A1_P4_136	Ground tissue
S1A1_P4_138	Epidermis and stomata
S1A1_P4_139	Lateral veins
S1A1_P4_140	Ground tissue
S1A1_P4_141	Ground tissue
S1A1_P4_142	Intermediate veins
S1A1_P4_146	Ground tissue
S1A1_P4_147	Intermediate veins
S1A1_P4_148	Epidermis and stomata
S1A1_P4_149	Ground tissue
S1A1_P4_150	Lateral veins
S1A1_P4_151	Ground tissue
S1A1_P4_152	Intermediate veins
S1A1_P4_153	Lateral veins
S1A1_P4_154	Epidermis and stomata
S1A1_P4_155	Lateral veins
S1A1_P4_156	Intermediate veins
S1A1_P4_157	Cell division
S1A1_P4_158	Epidermis and stomata
S1A1_P4_159	Lateral veins
S1A1_P4_161	Ground tissue
S1A1_P4_162	Cell division
S1A1_P4_163	Epidermis and stomata
S1A1_P4_164	Lateral veins
S1A1_P4_165	Cell division
S1A1_P4_166	Epidermis and stomata
S1A1_P4_167	Lateral veins
S1A1_P4_168	Epidermis and stomata
S1A1_P4_169	Lateral veins
S1A1_P4_170	Cell division
S1A1_P4_171	Cell division
S1A1_P4_172	Ground tissue
S1A1_P4_173	Ground tissue
S1A1_P4_174	Lateral veins
S1A1_P4_176	Epidermis and leaf margin
S1A1_P4_177	Epidermis and stomata
S1A1_P4_179	Epidermis and leaf margin
S1A1_P4_181	Lateral veins
S1A1_P4_183	Lateral veins
[truncated: 3,121 more rows]

## Sheet: Clusters_MtoP5_Fig.S5
ident	Cluster
E1B2_P5_0	3
E1B2_P5_1	3
E1B2_P5_2	3
E1B2_P5_3	3
E1B2_P5_4	1
E1B2_P5_5	4
E1B2_P5_6	2
E1B2_P5_7	3
E1B2_P5_8	2
E1B2_P5_9	2
E1B2_P5_10	2
E1B2_P5_11	3
E1B2_P5_12	3
E1B2_P5_16	4
E1B2_P5_18	3
E1B2_P5_19	1
E1B2_P5_20	1
E1B2_P5_21	3
E1B2_P5_22	0
E1B2_P5_23	1
E1B2_P5_25	4
E1B2_P5_27	3
E1B2_P5_29	6
E1B2_P5_30	3
E1B2_P5_31	0
E1B2_P5_32	3
E1B2_P5_33	4
E1B2_P5_34	3
E1B2_P5_35	4
E1B2_P5_36	3
E1B2_P5_37	3
E1B2_P5_38	2
E1B2_P5_39	2
E1B2_P5_40	1
E1B2_P5_41	4
E1B2_P5_42	2
E1B2_P5_43	2
E1B2_P5_46	3
E1B2_P5_47	6
E1B2_P5_48	3
E1B2_P5_49	6
E1B2_P5_50	0
E1B2_P5_51	1
E1B2_P5_52	4
E1B2_P5_53	0
E1B2_P5_54	1
E1B2_P5_55	0
E1B2_P5_56	2
E1B2_P5_57	3
E1B2_P5_58	0
E1B2_P5_59	2
E1B2_P5_60	3
E1B2_P5_61	3
E1B2_P5_62	4
E1B2_P5_63	6
E1B2_P5_65	3
E1B2_P5_66	2
E1B2_P5_67	7
E1B2_P5_68	3
E1B2_P5_69	3
E1B2_P5_70	1
E1B2_P5_71	2
E1B2_P5_72	3
E1B2_P5_74	3
E1B2_P5_75	3
E1B2_P5_76	4
E1B2_P5_77	4
E1B2_P5_78	0
E1B2_P5_79	0
E1B2_P5_80	1
E1B2_P5_81	3
E1B2_P5_82	6
E1B2_P5_83	0
E1B2_P5_84	3
E1B2_P5_85	3
E1B2_P5_86	3
E1B2_P5_87	1
E1B2_P5_89	1
E1B2_P5_90	1
E1B2_P5_91	1
E1B2_P5_92	1
E1B2_P5_93	0
E1B2_P5_94	1
E1B2_P5_95	2
E1B2_P5_96	0
E1B2_P5_97	4
E1B2_P5_98	1
E1B2_P5_99	3
E1B2_P5_101	1
E1B2_P5_102	3
E1B2_P5_103	3
E1B2_P5_104	3
E1B2_P5_106	1
E1B2_P5_107	0
E1B2_P5_108	3
E1B2_P5_110	0
E1B2_P5_111	4
E1B2_P5_112	6
E1B2_P5_113	0
E1B2_P5_114	3
E1B2_P5_115	1
E1B2_P5_116	1
E1B2_P5_117	3
E1B2_P5_118	1
E1B2_P5_120	1
E1B2_P5_121	1
E1B2_P5_122	0
E1B2_P5_123	1
E1B2_P5_124	1
E1B2_P5_125	0
E1B2_P5_126	3
E1B2_P5_129	0
E1B2_P5_131	0
E1B2_P5_132	0
E1B2_P5_133	4
E1B2_P5_134	1
E1B2_P5_135	1
E1B2_P5_136	0
E1B2_P5_137	3
E1B2_P5_138	1
E1B2_P5_139	2
E1B2_P5_140	1
E1B2_P5_141	1
E1B2_P5_142	9
E1B2_P5_143	3
E1B2_P5_144	3
E1B2_P5_145	1
E1B2_P5_146	3
E1B2_P5_147	3
E1B2_P5_148	0
E1B2_P5_149	4
E1B2_P5_150	0
E1B2_P5_151	1
E1B2_P5_153	1
E1B2_P5_154	1
E1B2_P5_155	1
E1B2_P5_156	1
E1B2_P5_157	3
E1B2_P5_158	1
E1B2_P5_159	3
E1B2_P5_160	2
E1B2_P5_162	0
E1B2_P5_163	2
E1B2_P5_164	1
E1B2_P5_165	0
E1B2_P5_166	2
E1B2_P5_167	0
E1B2_P5_168	1
E1B2_P5_169	0
E1B2_P5_170	1
E1B2_P5_171	3
E1B2_P5_172	2
E1B2_P5_173	4
E1B2_P5_174	3
E1B2_P5_175	1
E1B2_P5_176	3
E1B2_P5_178	1
E1B2_P5_179	2
E1B2_P5_180	1
E1B2_P5_181	4
E1B2_P5_182	0
E1B2_P5_184	2
E1B2_P5_185	1
E1B2_P5_186	0
E1B2_P5_187	2
E1B2_P5_189	0
E1B2_P5_190	2
E1B2_P5_191	0
E1B2_P5_192	0
E1B2_P5_194	0
E1B2_P5_196	4
E1B2_P5_197	3
E1B2_P5_198	0
E1B2_P5_199	4
E1B2_P5_200	1
E1B2_P5_201	1
E1B2_P5_202	2
E1B2_P5_203	4
E1B2_P5_204	4
E1B2_P5_205	0
E1B2_P5_206	3
E1B2_P5_207	3
E1B2_P5_208	0
E1B2_P5_209	0
E1B2_P5_210	3
E1B2_P5_211	1
E1B2_P5_212	1
E1B2_P5_213	2
E1B2_P5_214	3
E1B2_P5_215	3
E1B2_P5_216	3
E1B2_P5_217	3
E1B2_P5_219	4
E1B2_P5_220	3
E1B2_P5_221	2
E1B2_P5_222	3
E1B2_P5_223	2
E1B2_P5_224	0
E1B2_P5_226	0
E1B2_P5_227	3
E1B2_P5_228	0
E1B2_P5_230	4
E1B2_P5_231	3
E1B2_P5_232	2
E1B2_P5_233	0
E1B2_P5_234	4
E1B2_P5_236	3
E1B2_P5_237	1
E1B2_P5_238	3
E1B2_P5_239	1
E1B2_P5_240	1
E1B2_P5_241	0
E1B2_P5_242	1
E1B2_P5_243	3
E1B2_P5_244	0
E1B2_P5_245	4
E1B2_P5_246	3
E1B2_P5_247	1
E1B2_P5_248	3
E1B2_P5_249	4
E1B2_P5_250	2
E1B2_P5_251	1
E1B2_P5_253	0
E1B2_P5_254	3
E1B2_P5_255	1
E1B2_P5_256	1
E1B2_P5_257	3
E1B2_P5_258	1
E1B2_P5_259	3
E1B2_P5_260	4
E1B2_P5_261	1
E1B2_P5_262	1
E1B2_P5_263	1
E1B2_P5_264	2
E1B2_P5_265	1
E1B2_P5_266	1
E1B2_P5_267	4
E1B2_P5_268	1
E1B2_P5_269	3
E1B2_P5_272	4
E1B2_P5_274	0
E1B2_P5_275	3
E1B2_P5_276	4
E1B2_P5_277	0
E1B2_P5_280	1
E1B2_P5_281	7
E1B2_P5_282	1
E1B2_P5_283	3
E1B2_P5_284	3
E1B2_P5_285	3
E1B2_P5_289	7
E1B2_P5_290	0
E1B2_P5_291	7
E1B2_P5_292	3
E1B2_P5_293	1
E1B2_P5_294	1
E1B2_P5_295	3
E1B2_P5_296	4
E1B2_P5_297	3
E1B2_P5_298	0
E1B2_P5_299	4
E1B2_P5_300	0
E1B2_P5_301	1
E1B2_P5_302	2
E1B2_P5_303	3
E1B2_P5_304	1
E1B2_P5_305	0
E1B2_P5_307	0
E1B2_P5_309	7
E1B2_P5_310	2
E1B2_P5_311	2
E1B2_P5_312	7
E1B2_P5_313	2
E1B2_P5_314	1
E1B2_P5_315	1
E1B2_P5_316	3
E1B2_P5_317	7
E1B2_P5_318	7
E1B2_P5_319	2
E1B2_P5_320	3
E1B2_P5_321	1
E1B2_P5_322	1
E1B2_P5_323	6
E1B2_P5_324	3
E1B2_P5_325	2
E1B2_P5_327	4
E1B2_P5_329	1
E1B2_P5_330	4
E1B2_P5_331	4
E1B2_P5_332	3
E1B2_P5_333	1
E1B2_P5_335	2
E1B2_P5_336	3
E1B2_P5_337	2
E1B2_P5_338	1
E1B2_P5_339	7
E1B2_P5_342	4
E1B2_P5_343	3
E1B2_P5_344	6
E1B2_P5_345	2
E1B2_P5_346	2
E1B2_P5_347	3
E1B2_P5_348	4
E1B2_P5_349	1
E1B2_P5_350	0
E1B2_P5_351	7
E1B2_P5_352	3
E1B2_P5_354	4
E1B2_P5_355	2
E1B2_P5_356	2
E1B2_P5_358	2
E1B2_P5_360	8
E1B2_P5_361	0
E1B2_P5_362	4
E1B2_P5_363	1
E1B2_P5_365	7
E1B2_P5_366	8
E1B2_P5_367	1
E1B2_P5_368	3
E1B2_P5_369	2
E1B2_P5_370	1
E1B2_P5_371	4
E1B2_P5_372	4
E1B2_P5_373	0
E1B2_P5_374	2
E1B2_P5_375	3
E1B2_P5_376	0
E1B2_P5_378	0
E1B2_P5_379	1
E1B2_P5_384	3
E1B2_P5_385	3
E1B2_P5_386	3
E1B2_P5_387	3
E1B2_P5_388	3
E1B2_P5_389	3
E1B2_P5_391	7
E1B2_P5_393	4
E1B2_P5_394	1
E1B2_P5_395	2
E1B2_P5_396	0
E1B2_P5_398	1
E1B2_P5_399	2
E1B2_P5_400	6
E1B2_P5_401	2
E1B2_P5_402	2
E1B2_P5_403	0
E1B2_P5_404	4
E1B2_P5_406	2
E1B2_P5_407	3
E1B2_P5_408	1
E1B2_P5_410	1
E1B2_P5_411	3
E1B2_P5_412	4
E1B2_P5_414	1
E1B2_P5_416	2
E1B2_P5_417	3
E1B2_P5_418	3
E1B2_P5_419	3
E1B2_P5_420	3
E1B2_P5_421	1
E1B2_P5_422	1
E1B2_P5_423	2
E1B2_P5_424	2
E1B2_P5_425	3
E1B2_P5_426	4
E1B2_P5_427	2
E1B2_P5_428	2
E1B2_P5_430	2
E1B2_P5_431	3
E1B2_P5_432	1
E1B2_P5_433	1
E1B2_P5_435	0
E1B2_P5_436	1
E1B2_P5_437	2
E1B2_P5_438	2
E1B2_P5_439	1
E1B2_P5_440	0
E1B2_P5_441	0
E1B2_P5_442	7
E1B2_P5_443	3
E1B2_P5_445	2
E1B2_P5_446	3
E1B2_P5_447	1
E1B2_P5_449	3
E1B2_P5_450	2
E1B2_P5_451	3
E1B2_P5_452	3
E1B2_P5_453	4
E1B2_P5_454	1
E1B2_P5_455	0
E1B2_P5_456	0
E1B2_P5_457	1
E1B2_P5_459	3
E1B2_P5_460	3
E1B2_P5_461	3
E1B2_P5_462	2
E1B2_P5_463	6
E1B2_P5_465	3
E1B2_P5_466	7
E1B2_P5_467	2
E1B2_P5_468	1
E1B2_P5_469	0
E1B2_P5_470	1
E1B2_P5_471	4
E1B2_P5_472	4
E1B2_P5_473	1
E1B2_P5_474	2
E1B2_P5_475	1
E1B2_P5_476	3
E1B2_P5_477	3
E1B2_P5_478	1
E1B2_P5_480	0
E1B2_P5_482	4
E1B2_P5_483	7
E1B2_P5_484	1
E1B2_P5_485	1
E1B2_P5_486	3
E1B2_P5_487	2
E1B2_P5_488	2
E1B2_P5_489	3
E1B2_P5_490	3
E1B2_P5_492	1
E1B2_P5_493	1
E1B2_P5_494	1
E1B2_P5_495	0
E1B2_P5_496	0
E1B2_P5_498	3
E1B2_P5_499	3
E1B2_P5_500	1
E1B2_P5_501	3
E1B2_P5_502	1
E1B2_P5_503	7
E1B2_P5_504	2
E1B2_P5_505	0
E1B2_P5_506	4
E1B2_P5_508	6
E1B2_P5_509	1
E1B2_P5_511	4
E1B2_P5_512	0
E1B2_P5_513	4
E1B2_P5_514	3
E1B2_P5_515	3
E1B2_P5_516	1
E1B2_P5_517	3
E1B2_P5_518	1
E1B2_P5_519	7
E1B2_P5_520	7
E1B2_P5_521	1
E1B2_P5_522	7
E1B2_P5_523	0
E1B2_P5_524	3
E1B2_P5_525	0
E1B2_P5_527	4
E1B2_P5_528	4
E1B2_P5_529	1
E1B2_P5_530	4
E1B2_P5_531	3
E1B2_P5_532	2
E1B2_P5_533	1
E1B2_P5_534	0
E1B2_P5_535	3
E1B2_P5_536	1
E1B2_P5_538	0
E1B2_P5_541	4
E1B2_P5_542	1
E1B2_P5_543	2
E1B2_P5_544	0
E1B2_P5_545	1
E1B2_P5_546	2
E1B2_P5_548	3
E1B2_P5_549	1
E1B2_P5_550	4
E1B2_P5_553	1
E1B2_P5_555	7
E1B2_P5_557	1
E1B2_P5_558	3
E1B2_P5_559	3
E1B2_P5_560	0
E1B2_P5_561	3
E1B2_P5_562	0
E1B2_P5_563	3
E1B2_P5_566	4
E1B2_P5_567	3
E1B2_P5_570	3
E1B2_P5_571	0
E1B2_P5_572	3
E1B2_P5_573	0
E1B2_P5_574	2
E1B2_P5_577	4
E1B2_P5_578	3
E1B2_P5_580	4
E1B2_P5_581	0
E1B2_P5_583	2
E1B2_P5_584	7
E1B2_P5_585	1
E1B2_P5_586	3
E1B2_P5_588	2
E1B2_P5_589	1
E1B2_P5_590	0
E1B2_P5_591	1
E1B2_P5_592	1
E1B2_P5_593	0
E1B2_P5_594	2
E1B2_P5_595	2
E1B2_P5_596	0
E1B2_P5_597	0
E1B2_P5_598	2
E1B2_P5_599	4
E1B2_P5_600	7
E1B2_P5_601	0
E1B2_P5_602	3
E1B2_P5_603	1
E1B2_P5_604	2
E1B2_P5_605	3
E1B2_P5_606	3
E1B2_P5_607	2
E1B2_P5_608	0
E1B2_P5_609	2
E1B2_P5_610	2
E1B2_P5_611	0
E1B2_P5_612	0
E1B2_P5_613	2
E1B2_P5_614	2
E1B2_P5_615	1
E1B2_P5_616	3
E1B2_P5_617	0
E1B2_P5_619	2
E1B2_P5_620	2
E1B2_P5_621	0
E1B2_P5_622	2
E1B2_P5_623	3
E1B2_P5_624	2
E1B2_P5_625	2
E1B2_P5_626	0
E1B2_P5_627	0
E1B2_P5_628	1
E1B2_P5_629	2
E1B2_P5_630	1
E1B2_P5_631	4
E1B2_P5_632	0
E1B2_P5_635	1
E1B2_P5_636	0
E1B2_P5_637	1
E1B2_P5_638	3
E1B2_P5_639	1
E1B2_P5_640	4
E1B2_P5_641	4
E1B2_P5_642	2
E1B2_P5_644	0
E1B2_P5_645	1
E1B2_P5_646	2
E1B2_P5_647	0
E1B2_P5_648	1
E1B2_P5_649	1
E1B2_P5_650	1
E1B2_P5_651	1
E1B2_P5_652	2
E1B2_P5_653	3
E1B2_P5_654	4
E1B2_P5_655	3
E1B2_P5_656	2
E1B2_P5_657	4
E1B2_P5_658	0
E1B2_P5_659	1
E1B2_P5_661	2
E1B2_P5_662	1
E1B2_P5_663	3
E1B2_P5_664	6
E1B2_P5_665	0
E1B2_P5_666	1
E1B2_P5_667	0
E1B2_P5_668	3
E1B2_P5_669	1
E1B2_P5_670	2
E1B2_P5_671	3
E1B2_P5_672	2
E1B2_P5_673	2
E1B2_P5_674	6
E1B2_P5_675	2
E1B2_P5_676	3
E1B2_P5_677	3
E1B2_P5_678	2
E1B2_P5_679	1
E1B2_P5_680	1
E1B2_P5_681	3
E1B2_P5_682	7
E1B2_P5_683	0
E1B2_P5_684	2
E1B2_P5_685	2
E1B2_P5_686	2
E1B2_P5_687	3
E1B2_P5_689	2
E1B2_P5_690	1
E1B2_P5_691	3
E1B2_P5_692	1
E1B2_P5_693	4
E1B2_P5_694	3
E1B2_P5_695	7
E1B2_P5_696	2
E1B2_P5_697	1
E1B2_P5_698	3
E1B2_P5_699	2
E1B2_P5_700	1
E1B2_P5_701	2
E1B2_P5_702	4
E1B2_P5_703	3
E1B2_P5_704	0
E1B2_P5_705	1
E1B2_P5_707	6
E1B2_P5_708	1
E1B2_P5_709	1
E1B2_P5_710	1
E1B2_P5_711	3
E1B2_P5_712	1
E1B2_P5_713	4
E1B2_P5_714	3
E1B2_P5_715	2
E1B2_P5_717	1
E1B2_P5_718	3
E1B2_P5_719	1
E1B2_P5_720	1
E1B2_P5_721	1
E1B2_P5_722	1
E1B2_P5_723	3
E1B2_P5_724	1
E1B2_P5_725	1
E1B2_P5_727	2
E1B2_P5_728	2
E1B2_P5_729	1
E1B2_P5_730	3
E1B2_P5_731	4
E1B2_P5_732	1
E1B2_P5_733	4
E1B2_P5_734	4
E1B2_P5_735	2
E1B2_P5_736	2
E1B2_P5_737	3
E1B2_P5_738	4
E1B2_P5_739	1
E1B2_P5_740	1
E1B2_P5_742	1
E1B2_P5_743	3
E1B2_P5_744	1
E1B2_P5_745	1
E1B2_P5_746	2
E1B2_P5_747	1
E1B2_P5_748	3
E1B2_P5_749	1
E1B2_P5_750	6
E1B2_P5_751	2
E1B2_P5_754	0
E1B2_P5_755	2
E1B2_P5_756	4
E1B2_P5_758	4
E1B2_P5_759	0
E1B2_P5_760	0
E1B2_P5_761	2
E1B2_P5_762	0
E1B2_P5_763	2
E1B2_P5_764	0
E1B2_P5_765	3
E1B2_P5_766	1
E1B2_P5_767	3
E1B2_P5_768	1
E1B2_P5_769	0
E1B2_P5_770	0
E1B2_P5_771	1
E1B2_P5_772	4
E1B2_P5_773	3
E1B2_P5_774	4
E1B2_P5_775	2
E1B2_P5_776	3
E1B2_P5_777	6
E1B2_P5_778	0
E1B2_P5_779	0
E1B2_P5_780	2
E1B2_P5_781	2
E1B2_P5_782	1
E1B2_P5_783	0
E1B2_P5_784	1
E1B2_P5_785	0
E1B2_P5_786	0
E1B2_P5_787	1
E1B2_P5_789	4
E1B2_P5_790	2
E1B2_P5_791	2
E1B2_P5_792	3
E1B2_P5_793	3
E1B2_P5_794	2
E1B2_P5_795	7
E1B2_P5_796	3
E1B2_P5_797	4
E1B2_P5_799	4
E1B2_P5_800	2
E1B2_P5_801	0
E1B2_P5_802	4
E1B2_P5_803	1
E1B2_P5_804	2
E1B2_P5_805	1
E1B2_P5_806	0
E1B2_P5_807	0
E1B2_P5_808	7
E1B2_P5_809	0
E1B2_P5_810	2
E1B2_P5_811	2
E1B2_P5_812	2
E1B2_P5_813	1
E1B2_P5_814	2
E1B2_P5_815	2
E1B2_P5_816	1
E1B2_P5_817	4
E1B2_P5_820	3
E1B2_P5_821	4
E1B2_P5_822	2
E1B2_P5_823	0
E1B2_P5_824	6
E1B2_P5_825	0
E1B2_P5_829	3
E1B2_P5_830	2
E1B2_P5_832	3
E1B2_P5_833	4
E1B2_P5_834	4
E1B2_P5_835	1
E1B2_P5_836	0
E1B2_P5_837	2
E1B2_P5_838	3
E1B2_P5_839	2
E1B2_P5_841	0
E1B2_P5_842	3
E1B2_P5_844	2
E1B2_P5_846	7
E1B2_P5_848	2
E1B2_P5_849	1
E1B2_P5_851	1
E1B2_P5_852	3
E1B2_P5_853	0
E1B2_P5_854	4
E1B2_P5_856	3
E1B2_P5_857	4
E1B2_P5_858	2
E1B2_P5_860	4
E1B2_P5_861	1
E1B2_P5_862	3
E1B2_P5_863	3
E1B2_P5_865	1
E1B2_P5_866	2
E1B2_P5_867	1
E1B2_P5_868	3
E1B2_P5_869	1
E1B2_P5_870	4
E1B2_P5_871	2
E1B2_P5_872	2
E1B2_P5_874	1
E1B2_P5_875	4
E1B2_P5_878	2
E1B2_P5_879	2
E1B2_P5_880	4
E1B2_P5_881	3
E1B2_P5_882	0
E1B2_P5_883	1
E1B2_P5_884	3
E1B2_P5_885	1
E1B2_P5_886	1
E1B2_P5_887	1
E1B2_P5_888	4
E1B2_P5_889	4
E1B2_P5_890	3
E1B2_P5_894	3
E1B2_P5_895	3
E1B2_P5_896	8
E1B2_P5_897	6
E1B2_P5_898	7
E1B2_P5_899	0
E1B2_P5_900	3
E1B2_P5_901	6
E1B2_P5_902	3
E1B2_P5_903	2
E1B2_P5_904	3
E1B2_P5_905	0
E1B2_P5_906	3
E1B2_P5_908	4
E1B2_P5_909	4
E1B2_P5_910	2
E1B2_P5_913	3
E1B2_P5_917	3
E1B2_P5_918	1
E1B2_P5_919	1
E1B2_P5_920	3
E1B2_P5_921	3
E1B2_P5_923	0
E1B2_P5_924	1
E1B2_P5_925	4
E1B2_P5_926	0
E1B2_P5_927	1
E1B2_P5_928	1
E1B2_P5_930	3
E1B2_P5_931	3
E1B2_P5_932	4
E1B2_P5_933	7
E1B2_P5_936	4
E1B2_P5_937	2
E1B2_P5_939	3
E1B2_P5_940	2
E1B2_P5_941	1
E1B2_P5_942	1
E1B2_P5_943	2
E1B2_P5_944	3
E1B2_P5_945	4
E1B2_P5_946	3
E1B2_P5_947	8
E1B2_P5_948	3
E1B2_P5_950	3
E1B2_P5_951	1
E1B2_P5_957	1
E1B2_P5_958	1
E1B2_P5_959	3
E1B2_P5_960	3
E1B2_P5_961	3
E1B2_P5_962	1
E1B2_P5_963	3
E1B2_P5_964	3
E1B2_P5_965	4
E1B2_P5_966	4
E1B2_P5_968	0
E1B2_P5_969	3
E1B2_P5_970	1
E1B2_P5_971	1
E1B2_P5_972	0
E1B2_P5_975	2
E1B2_P5_976	2
E1B2_P5_978	1
E1B2_P5_979	1
E1B2_P5_980	3
E1B2_P5_981	3
E1B2_P5_982	2
E1B2_P5_983	3
E1B2_P5_984	2
E1B2_P5_985	2
E1B2_P5_986	1
E1B2_P5_987	3
E1B2_P5_988	3
E1B2_P5_989	1
E1B2_P5_990	3
E1B2_P5_991	0
E1B2_P5_992	1
E1B2_P5_993	2
E1B2_P5_994	2
E1B2_P5_995	4
E1B2_P5_996	3
E1B2_P5_997	3
E1B2_P5_998	3
E1B2_P5_999	2
E1B2_P5_1000	1
E1B2_P5_1001	3
E1B2_P5_1002	1
E1B2_P5_1003	3
E1B2_P5_1004	2
E1B2_P5_1006	0
E1B2_P5_1008	3
E1B2_P5_1009	4
E1B2_P5_1010	2
E1B2_P5_1011	2
E1B2_P5_1012	2
E1B2_P5_1013	2
E1B2_P5_1014	3
E1B2_P5_1015	3
E1B2_P5_1016	0
E1B2_P5_1017	3
E1B2_P5_1019	1
E1B2_P5_1020	2
E1B2_P5_1021	3
E1B2_P5_1022	2
E1B2_P5_1023	2
E1B2_P5_1024	2
E1B2_P5_1025	1
E1B2_P5_1026	2
E1B2_P5_1028	2
E1B2_P5_1032	1
E1B2_P5_1034	1
E1B2_P5_1035	2
E1B2_P5_1038	4
E1B2_P5_1039	3
E1B2_P5_1040	4
E1B2_P5_1042	3
E1B2_P5_1043	3
E1B2_P5_1044	1
E1B2_P5_1045	1
E1B2_P5_1046	2
E1B2_P5_1050	2
E1B2_P5_1051	6
E1B2_P5_1052	1
E1B2_P5_1053	1
E1B2_P5_1054	1
E1B2_P5_1055	0
E1B2_P5_1056	3
E1B2_P5_1057	1
E1B2_P5_1060	0
E1B2_P5_1061	3
E1B2_P5_1066	2
E1B2_P5_1067	7
E1B2_P5_1068	0
E1B2_P5_1071	3
E1B2_P5_1072	4
E1B2_P5_1073	1
E1B2_P5_1074	1
E1B2_P5_1075	1
E1B2_P5_1076	1
E1B2_P5_1077	1
E1B2_P5_1078	1
E1B2_P5_1079	7
E1B2_P5_1082	7
E1B2_P5_1083	2
E1B2_P5_1084	3
E1B2_P5_1086	2
E1B2_P5_1087	3
E1B2_P5_1088	3
E1B2_P5_1089	1
E1B2_P5_1091	1
E1B2_P5_1092	0
E1B2_P5_1093	0
E1B2_P5_1094	4
E1B2_P5_1096	2
E1B2_P5_1097	1
E1B2_P5_1098	2
E1B2_P5_1099	2
E1B2_P5_1100	1
E1B2_P5_1103	2
E1B2_P5_1105	3
E1B2_P5_1106	3
E1B2_P5_1107	3
E1B2_P5_1108	1
E1B2_P5_1109	0
E1B2_P5_1110	3
E1B2_P5_1111	1
E1B2_P5_1114	1
E1B2_P5_1115	3
E1B2_P5_1116	3
E1B2_P5_1117	4
E1B2_P5_1120	1
E1B2_P5_1121	0
E1B2_P5_1124	1
E1B2_P5_1127	2
E1B2_P5_1128	1
E1B2_P5_1129	3
E1B2_P5_1130	3
E1B2_P5_1133	1
E1B2_P5_1134	1
E1B2_P5_1135	2
E1B2_P5_1137	1
E1B2_P5_1138	3
E1B2_P5_1139	3
E1B2_P5_1140	3
E1B2_P5_1141	1
E1B2_P5_1143	2
E1B2_P5_1144	3
E1B2_P5_1145	0
E1B2_P5_1152	4
E1B2_P5_1153	0
E1B2_P5_1154	2
E1B2_P5_1156	0
E1B2_P5_1157	2
E1B2_P5_1158	2
E1B2_P5_1159	1
E1B2_P5_1160	1
E1B2_P5_1163	3
E1B2_P5_1164	2
E1B2_P5_1165	0
E1B2_P5_1167	4
E1B2_P5_1168	2
E1B2_P5_1169	1
E1B2_P5_1170	1
E1B2_P5_1171	3
E1B2_P5_1172	0
E1B2_P5_1173	0
E1B2_P5_1177	3
E1B2_P5_1178	2
E1B2_P5_1179	2
E1B2_P5_1180	0
E1B2_P5_1181	1
E1B2_P5_1182	0
E1B2_P5_1183	0
E1B2_P5_1184	3
E1B2_P5_1186	3
E1B2_P5_1188	1
E1B2_P5_1189	3
E1B2_P5_1190	1
E1B2_P5_1192	2
E1B2_P5_1193	4
E1B2_P5_1194	0
E1B2_P5_1196	1
E1B2_P5_1197	8
E1B2_P5_1199	0
E1B2_P5_1201	0
E1B2_P5_1202	1
E1B2_P5_1203	4
E1B2_P5_1204	0
E1B2_P5_1206	1
E1B2_P5_1207	3
E1B2_P5_1208	3
E1B2_P5_1209	1
E1B2_P5_1210	3
E1B2_P5_1211	0
E1B2_P5_1212	0
E1B2_P5_1213	0
E1B2_P5_1214	2
E1B2_P5_1215	0
E1B2_P5_1216	1
E1B2_P5_1217	0
E1B2_P5_1218	2
E1B2_P5_1220	4
E1B2_P5_1221	1
E1B2_P5_1222	0
E1B2_P5_1223	0
E1B2_P5_1224	1
E1B2_P5_1225	0
E1B2_P5_1226	0
E1B2_P5_1227	3
E1B2_P5_1228	0
E1B2_P5_1230	2
E1B2_P5_1231	2
E1B2_P5_1233	1
E1B2_P5_1234	1
E1B2_P5_1236	0
E1B2_P5_1237	3
E1B2_P5_1238	1
E1B2_P5_1239	1
E1B2_P5_1240	0
E1B2_P5_1241	3
E1B2_P5_1242	7
E1B2_P5_1245	0
E1B2_P5_1247	2
E1B2_P5_1248	0
E1B2_P5_1249	3
E1B2_P5_1250	2
E1B2_P5_1252	1
E1B2_P5_1253	1
E1B2_P5_1255	1
E1B2_P5_1256	3
E1B2_P5_1257	3
E1B2_P5_1258	1
E1B2_P5_1259	4
E1B2_P5_1260	4
E1B2_P5_1261	3
E1B2_P5_1262	0
E1B2_P5_1263	3
E1B2_P5_1264	2
E1B2_P5_1266	1
E1B2_P5_1267	3
E1B2_P5_1268	1
E1B2_P5_1269	4
E1B2_P5_1270	1
E1B2_P5_1271	1
E1B2_P5_1272	4
E1B2_P5_1273	3
E1B2_P5_1274	1
E1B2_P5_1275	2
E1B2_P5_1279	3
E1B2_P5_1280	0
E1B2_P5_1281	0
E1B2_P5_1282	1
E1B2_P5_1283	4
E1B2_P5_1284	2
E1B2_P5_1285	4
E1B2_P5_1287	3
E1B2_P5_1288	0
E1B2_P5_1289	2
E1B2_P5_1290	3
E1B2_P5_1291	3
E1B2_P5_1292	6
E1B2_P5_1293	7
E1B2_P5_1294	1
E1B2_P5_1295	3
E1B2_P5_1296	3
E1B2_P5_1297	2
E1B2_P5_1298	2
E1B2_P5_1299	2
E1B2_P5_1300	1
E1B2_P5_1301	2
E1B2_P5_1303	3
E1B2_P5_1304	6
E1B2_P5_1305	0
E1B2_P5_1308	2
E1B2_P5_1309	2
E1B2_P5_1310	0
E1B2_P5_1311	3
E1B2_P5_1312	4
E1B2_P5_1314	3
E1B2_P5_1315	3
E1B2_P5_1316	1
E1B2_P5_1317	3
E1B2_P5_1318	3
E1B2_P5_1319	3
E1B2_P5_1320	0
E1B2_P5_1321	3
E1B2_P5_1322	2
E1B2_P5_1323	2
E1B2_P5_1324	1
E1B2_P5_1325	1
E1B2_P5_1326	3
E1B2_P5_1328	1
E1B2_P5_1329	1
E1B2_P5_1330	1
E1B2_P5_1331	3
E1B2_P5_1332	4
E1B2_P5_1333	1
E1B2_P5_1334	0
E1B2_P5_1336	3
E1B2_P5_1337	2
E1B2_P5_1338	4
E1B2_P5_1339	0
E1B2_P5_1340	1
E1B2_P5_1341	3
E1B2_P5_1342	3
E1B2_P5_1344	2
E1B2_P5_1346	4
E1B2_P5_1347	1
E1B2_P5_1352	4
E1B2_P5_1353	0
E1B2_P5_1354	3
E1B2_P5_1355	4
E1B2_P5_1356	3
E1B2_P5_1359	6
E1B2_P5_1360	1
E1B2_P5_1361	1
E1B2_P5_1362	0
E1B2_P5_1363	1
E1B2_P5_1365	2
E1B2_P5_1367	1
E1B2_P5_1369	4
E1B2_P5_1370	1
E1B2_P5_1371	0
E1B2_P5_1372	2
E1B2_P5_1373	0
E1B2_P5_1375	1
E1B2_P5_1376	2
E1B2_P5_1377	6
E1B2_P5_1379	1
E1B2_P5_1380	2
E1B2_P5_1381	0
E1B2_P5_1382	3
E1B2_P5_1383	3
E1B2_P5_1384	3
E1B2_P5_1387	1
E1B2_P5_1388	3
E1B2_P5_1389	3
E1B2_P5_1390	4
E1B2_P5_1391	0
E1B2_P5_1392	1
E1B2_P5_1393	1
E1B2_P5_1394	2
E1B2_P5_1395	3
E1B2_P5_1396	1
E1B2_P5_1397	0
E1B2_P5_1398	0
E1B2_P5_1399	3
E1B2_P5_1401	1
E1B2_P5_1402	4
E1B2_P5_1404	1
E1B2_P5_1407	0
E1B2_P5_1408	2
E1B2_P5_1409	2
E1B2_P5_1410	1
E1B2_P5_1411	3
E1B2_P5_1412	3
E1B2_P5_1413	0
E1B2_P5_1414	7
E1B2_P5_1415	2
E1B2_P5_1416	1
E1B2_P5_1418	3
E1B2_P5_1419	6
E1B2_P5_1420	2
E1B2_P5_1421	6
E1B2_P5_1422	1
E1B2_P5_1424	4
E1B2_P5_1425	1
E1B2_P5_1426	1
E1B2_P5_1427	1
E1B2_P5_1428	0
E1B2_P5_1429	0
E1B2_P5_1430	2
E1B2_P5_1431	3
E1B2_P5_1432	1
E1B2_P5_1434	0
E1B2_P5_1435	3
E1B2_P5_1437	3
E1B2_P5_1439	8
E1B2_P5_1440	3
E1B2_P5_1441	0
E1B2_P5_1442	2
E1B2_P5_1443	0
E1B2_P5_1445	1
E1B2_P5_1446	3
E1B2_P5_1447	1
E1B2_P5_1448	0
E1B2_P5_1449	3
E1B2_P5_1451	1
E1B2_P5_1452	1
E1B2_P5_1453	2
E1B2_P5_1454	0
E1B2_P5_1455	1
E1B2_P5_1457	1
E1B2_P5_1458	3
E1B2_P5_1459	1
E1B2_P5_1460	3
E1B2_P5_1462	2
E1B2_P5_1463	1
E1B2_P5_1464	3
E1B2_P5_1465	4
E1B2_P5_1466	3
E1B2_P5_1467	0
E1B2_P5_1468	0
E1B2_P5_1469	0
E1B2_P5_1470	0
E1B2_P5_1472	1
E1B2_P5_1473	3
E1B2_P5_1474	0
E1B2_P5_1475	1
E1B2_P5_1476	2
E1B2_P5_1477	3
E1B2_P5_1478	1
E1B2_P5_1480	1
E1B2_P5_1481	1
E1B2_P5_1482	1
E1B2_P5_1483	0
E1B2_P5_1484	2
E1B2_P5_1485	0
E1B2_P5_1486	1
E1B2_P5_1487	4
E1B2_P5_1488	1
E1B2_P5_1489	0
E1B2_P5_1490	0
E1B2_P5_1491	3
E1B2_P5_1492	4
E1B2_P5_1493	1
E1B2_P5_1494	1
E1B2_P5_1495	3
E1B2_P5_1496	3
E1B2_P5_1497	3
E1B2_P5_1498	1
E1B2_P5_1499	3
E1B2_P5_1501	4
E1B2_P5_1502	7
E1B2_P5_1503	6
E1B2_P5_1504	3
E1B2_P5_1505	3
E1B2_P5_1506	2
E1B2_P5_1507	1
E1B2_P5_1509	0
E1B2_P5_1510	1
E1B2_P5_1511	1
E1B2_P5_1513	3
E1B2_P5_1514	3
E1B2_P5_1516	3
E1B2_P5_1517	0
E1B2_P5_1520	7
E1B2_P5_1522	2
E1B2_P5_1523	4
E1B2_P5_1524	0
E1B2_P5_1525	2
E1B2_P5_1526	2
E1B2_P5_1527	3
E1B2_P5_1529	0
E1B2_P5_1530	0
E1B2_P5_1531	2
E1B2_P5_1533	2
E1B2_P5_1534	1
E1B2_P5_1536	2
E1B2_P5_1538	4
E1B2_P5_1539	1
E1B2_P5_1542	2
E1B2_P5_1543	3
E1B2_P5_1544	3
E1B2_P5_1545	3
E1B2_P5_1547	3
E1B2_P5_1548	2
E1B2_P5_1549	3
E1B2_P5_1550	2
E1B2_P5_1551	3
E1B2_P5_1552	3
E1B2_P5_1553	3
E1B2_P5_1554	2
E1B2_P5_1555	2
E1B2_P5_1556	3
E1B2_P5_1558	2
E1B2_P5_1560	4
E1B2_P5_1561	3
E1B2_P5_1562	3
E1B2_P5_1563	3
E1B2_P5_1564	3
E1B2_P5_1565	0
E1B2_P5_1567	3
E1B2_P5_1568	3
E1B2_P5_1571	3
E1B2_P5_1572	4
E1B2_P5_1574	4
E1B2_P5_1575	3
E1B2_P5_1576	2
E1B2_P5_1578	1
E1B2_P5_1581	3
E1B2_P5_1582	4
E1B2_P5_1583	4
E1B2_P5_1584	4
E1B2_P5_1585	3
E1B2_P5_1586	4
E1B2_P5_1587	7
E1B2_P5_1588	7
E1B2_P5_1589	7
E1B2_P5_1590	3
E1B2_P5_1591	6
E1B2_P5_1592	2
E1B2_P5_1593	3
E1B2_P5_1594	2
E1B2_P5_1595	3
E1B2_P5_1596	7
E1B2_P5_1597	2
E1B2_P5_1598	1
E1B2_P5_1599	0
E1B2_P5_1600	1
E1B2_P5_1601	7
E1B2_P5_1602	1
E1B2_P5_1603	2
E1B2_P5_1604	2
E1B2_P5_1605	0
E1B2_P5_1606	4
E1B2_P5_1607	2
E1B2_P5_1608	0
E1B2_P5_1609	7
E1B2_P5_1610	3
E1B2_P5_1611	0
E1B2_P5_1612	4
E1B2_P5_1613	1
E1B2_P5_1614	3
E1B2_P5_1615	3
E1B2_P5_1616	1
E1B2_P5_1617	1
E1B2_P5_1618	1
E1B2_P5_1619	1
E1B2_P5_1620	1
E1B2_P5_1621	4
E1B2_P5_1622	6
E1B2_P5_1623	6
E1B2_P5_1624	1
E1B2_P5_1625	2
E1B2_P5_1626	2
E1B2_P5_1627	2
E1B2_P5_1628	3
E1B2_P5_1629	1
E1B2_P5_1630	3
E1B2_P5_1631	3
E1B2_P5_1632	4
E1B2_P5_1633	2
E1B2_P5_1634	2
E1B2_P5_1635	0
E1B2_P5_1636	0
E1B2_P5_1637	7
E1B2_P5_1638	4
E1B2_P5_1639	3
E1B2_P5_1640	3
E1B2_P5_1641	2
E1B2_P5_1642	4
E1B2_P5_1644	4
E1B2_P5_1650	3
E1B2_P5_1652	3
E1B2_P5_1654	2
E1B2_P5_1655	7
E1B2_P5_1656	2
E1B2_P5_1657	4
E1B2_P5_1660	2
E1B2_P5_1663	3
E1B2_P5_1665	2
E1B2_P5_1666	0
E1B2_P5_1667	2
E1B2_P5_1668	3
E1B2_P5_1669	1
E1B2_P5_1670	1
E1B2_P5_1671	2
E1B2_P5_1672	3
E1B2_P5_1673	2
E1B2_P5_1675	0
E1B2_P5_1676	1
E1B2_P5_1677	0
E1B2_P5_1678	0
E1B2_P5_1679	4
E1B2_P5_1680	3
E1B2_P5_1681	0
E1B2_P5_1682	0
E1B2_P5_1683	2
E1B2_P5_1684	2
E1B2_P5_1685	3
E1B2_P5_1687	8
E1B2_P5_1688	3
E1B2_P5_1689	3
E1B2_P5_1690	3
E1B2_P5_1691	0
E1B2_P5_1692	0
E1B2_P5_1693	3
E1B2_P5_1694	0
E1B2_P5_1695	0
E1B2_P5_1696	3
E1B2_P5_1697	0
E1B2_P5_1698	0
E1B2_P5_1699	0
E1B2_P5_1700	2
E1B2_P5_1701	0
E1B2_P5_1702	0
E1B2_P5_1703	2
E1B2_P5_1704	0
E1B2_P5_1705	0
E1B2_P5_1706	0
E1B2_P5_1707	4
E1B2_P5_1708	3
E1B2_P5_1710	3
E1B2_P5_1711	2
E1B2_P5_1712	3
E1B2_P5_1713	3
E1B2_P5_1714	1
E1B2_P5_1715	7
E1B2_P5_1716	2
E1B2_P5_1717	2
E1B2_P5_1718	6
E1B2_P5_1719	0
E1B2_P5_1720	2
E1B2_P5_1721	2
E1B2_P5_1724	2
E1B2_P5_1725	4
E1B2_P5_1726	0
E1B2_P5_1727	2
E1B2_P5_1728	3
E1B2_P5_1729	3
E1B2_P5_1730	0
E1B2_P5_1731	0
E1B2_P5_1732	3
E1B2_P5_1733	1
E1B2_P5_1734	2
E1B2_P5_1736	0
E1B2_P5_1737	0
E1B2_P5_1738	2
E1B2_P5_1739	0
E1B2_P5_1740	1
E1B2_P5_1741	2
E1B2_P5_1743	0
E1B2_P5_1744	0
E1B2_P5_1745	0
E1B2_P5_1746	1
E1B2_P5_1747	2
E1B2_P5_1748	2
E1B2_P5_1749	0
E1B2_P5_1750	1
E1B2_P5_1751	0
E1B2_P5_1752	2
E1B2_P5_1753	0
E1B2_P5_1754	2
E1B2_P5_1755	6
E1B2_P5_1756	2
E1B2_P5_1757	2
E1B2_P5_1758	3
E1B2_P5_1759	3
E1B2_P5_1760	2
E1B2_P5_1761	3
E1B2_P5_1762	2
E1B2_P5_1764	4
E1B2_P5_1766	0
E1B2_P5_1767	0
E1B2_P5_1768	0
E1B2_P5_1770	1
E1B2_P5_1771	0
E1B2_P5_1772	0
E1B2_P5_1773	1
E1B2_P5_1774	2
E1B2_P5_1775	0
E1B2_P5_1776	0
E1B2_P5_1778	6
E1B2_P5_1779	6
E1B2_P5_1781	0
E1B2_P5_1782	6
E1B2_P5_1783	2
E1B2_P5_1784	3
E1B2_P5_1785	0
E1B2_P5_1786	0
E1B2_P5_1787	3
E1B2_P5_1788	3
E1B2_P5_1789	6
E1B2_P5_1790	6
E1B2_P5_1791	2
E1B2_P5_1792	3
E1B2_P5_1793	2
E1B2_P5_1795	0
E1B2_P5_1796	0
E1B2_P5_1797	0
E1B2_P5_1798	3
E1B2_P5_1799	1
E1B2_P5_1800	1
E1B2_P5_1801	0
E1B2_P5_1802	0
E1B2_P5_1803	0
E1B2_P5_1804	3
E1B2_P5_1805	0
E1B2_P5_1806	0
E1B2_P5_1807	0
E1B2_P5_1808	1
E1B2_P5_1813	3
E1B2_P5_1814	4
E1B2_P5_1815	0
E1B2_P5_1816	1
E1B2_P5_1817	0
E1B2_P5_1818	0
E1B2_P5_1819	0
E1B2_P5_1820	0
E1B2_P5_1821	0
E1B2_P5_1822	6
E1B2_P5_1824	0
E1B2_P5_1825	2
E1B2_P5_1826	2
E1B2_P5_1827	3
E1B2_P5_1828	3
E1B2_P5_1831	0
E1B2_P5_1832	0
E1B2_P5_1833	0
E1B2_P5_1834	3
E1B2_P5_1835	0
E1B2_P5_1836	0
E1B2_P5_1837	0
E1B2_P5_1838	0
E1B2_P5_1839	2
E1B2_P5_1840	0
E1B2_P5_1841	0
E1B2_P5_1842	3
E1B2_P5_1843	0
E1B2_P5_1844	0
E1B2_P5_1845	3
E1B2_P5_1846	2
E1B2_P5_1849	4
E1B2_P5_1850	2
E1B2_P5_1851	2
E1B2_P5_1852	1
E1B2_P5_1853	1
E1B2_P5_1854	1
E1B2_P5_1855	2
E1B2_P5_1856	1
E1B2_P5_1857	3
E1B2_P5_1858	3
E1B2_P5_1859	4
E1B2_P5_1860	4
E1B2_P5_1861	4
E1B2_P5_1862	3
E1B2_P5_1863	7
E1B2_P5_1865	7
E1B2_P5_1866	3
E1B2_P5_1867	7
E1B2_P5_1868	3
E1B2_P5_1870	3
E1B2_P5_1871	3
E1B2_P4_0	3
E1B2_P4_2	3
E1B2_P4_4	3
E1B2_P4_5	3
E1B2_P4_7	2
E1B2_P4_8	3
E1B2_P4_9	2
E1B2_P4_10	3
E1B2_P4_12	1
E1B2_P4_13	3
E1B2_P4_14	4
E1B2_P4_15	1
E1B2_P4_16	4
E1B2_P4_17	2
E1B2_P4_18	3
E1B2_P4_19	2
E1B2_P4_21	3
E1B2_P4_22	3
E1B2_P4_24	2
E1B2_P4_25	1
E1B2_P4_27	3
E1B2_P4_28	1
E1B2_P4_29	3
E1B2_P4_30	3
E1B2_P4_31	2
E1B2_P4_32	2
E1B2_P4_33	7
E1B2_P4_34	2
E1B2_P4_35	3
E1B2_P4_36	2
E1B2_P4_37	3
E1B2_P4_39	4
E1B2_P4_40	0
E1B2_P4_41	1
E1B2_P4_42	4
E1B2_P4_43	1
E1B2_P4_44	2
E1B2_P4_45	6
E1B2_P4_49	1
E1B2_P4_50	2
E1B2_P4_51	1
E1B2_P4_52	0
E1B2_P4_53	3
E1B2_P4_54	2
E1B2_P4_55	1
E1B2_P4_56	0
E1B2_P4_57	3
E1B2_P4_58	2
E1B2_P4_59	1
E1B2_P4_60	1
E1B2_P4_61	0
E1B2_P4_64	3
E1B2_P4_65	3
E1B2_P4_66	3
E1B2_P4_67	1
E1B2_P4_68	1
E1B2_P4_70	1
E1B2_P4_71	1
E1B2_P4_72	2
E1B2_P4_74	1
E1B2_P4_75	4
E1B2_P4_76	1
E1B2_P4_77	1
E1B2_P4_78	1
E1B2_P4_80	0
E1B2_P4_81	2
E1B2_P4_82	0
E1B2_P4_83	1
E1B2_P4_85	1
E1B2_P4_86	0
E1B2_P4_87	1
E1B2_P4_88	0
E1B2_P4_89	2
E1B2_P4_90	0
E1B2_P4_91	0
E1B2_P4_92	0
E1B2_P4_93	2
E1B2_P4_95	0
E1B2_P4_96	1
E1B2_P4_97	1
E1B2_P4_98	0
E1B2_P4_99	1
E1B2_P4_101	2
E1B2_P4_102	3
E1B2_P4_103	1
E1B2_P4_104	6
E1B2_P4_105	1
E1B2_P4_106	1
E1B2_P4_107	3
E1B2_P4_108	0
E1B2_P4_110	1
E1B2_P4_111	2
E1B2_P4_112	0
E1B2_P4_114	0
E1B2_P4_115	0
E1B2_P4_116	0
E1B2_P4_117	0
E1B2_P4_118	1
E1B2_P4_119	6
E1B2_P4_120	1
E1B2_P4_123	3
E1B2_P4_125	0
E1B2_P4_128	2
E1B2_P4_129	0
E1B2_P4_130	1
E1B2_P4_131	1
E1B2_P4_132	2
E1B2_P4_133	1
E1B2_P4_134	2
E1B2_P4_136	3
E1B2_P4_137	3
E1B2_P4_138	2
E1B2_P4_139	0
E1B2_P4_140	1
E1B2_P4_141	0
E1B2_P4_142	1
E1B2_P4_145	3
E1B2_P4_146	2
E1B2_P4_147	1
E1B2_P4_149	0
E1B2_P4_151	1
E1B2_P4_153	1
E1B2_P4_155	3
E1B2_P4_157	2
E1B2_P4_158	2
E1B2_P4_159	0
E1B2_P4_160	1
E1B2_P4_162	0
E1B2_P4_164	2
E1B2_P4_165	3
E1B2_P4_166	2
E1B2_P4_168	3
E1B2_P4_171	2
E1B2_P4_172	0
E1B2_P4_173	0
E1B2_P4_174	3
E1B2_P4_175	3
E1B2_P4_176	0
E1B2_P4_177	0
E1B2_P4_178	2
E1B2_P4_181	1
E1B2_P4_183	1
E1B2_P4_185	4
E1B2_P4_186	2
E1B2_P4_187	3
E1B2_P4_188	4
E1B2_P4_189	3
E1B2_P4_190	1
E1B2_P4_191	3
E1B2_P4_192	1
E1B2_P4_193	0
E1B2_P4_195	1
E1B2_P4_197	1
E1B2_P4_198	3
E1B2_P4_200	2
E1B2_P4_201	0
E1B2_P4_202	2
E1B2_P4_203	4
E1B2_P4_204	3
E1B2_P4_206	3
E1B2_P4_207	3
E1B2_P4_208	0
E1B2_P4_209	1
E1B2_P4_210	3
E1B2_P4_211	7
E1B2_P4_212	1
E1B2_P4_214	1
E1B2_P4_215	0
E1B2_P4_217	1
E1B2_P4_218	3
E1B2_P4_219	1
E1B2_P4_220	4
E1B2_P4_223	3
E1B2_P4_224	2
E1B2_P4_225	2
E1B2_P4_226	2
E1B2_P4_227	1
E1B2_P4_228	6
E1B2_P4_230	1
E1B2_P4_231	3
E1B2_P4_233	1
E1B2_P4_234	1
E1B2_P4_236	3
E1B2_P4_237	1
E1B2_P4_239	3
E1B2_P4_241	0
E1B2_P4_242	1
E1B2_P4_243	2
E1B2_P4_244	3
E1B2_P4_245	2
E1B2_P4_246	2
E1B2_P4_247	2
E1B2_P4_248	1
E1B2_P4_251	3
E1B2_P4_252	6
E1B2_P4_254	3
E1B2_P4_255	1
E1B2_P4_256	2
E1B2_P4_257	0
E1B2_P4_258	0
E1B2_P4_260	2
E1B2_P4_261	2
E1B2_P4_262	4
E1B2_P4_263	1
E1B2_P4_264	0
E1B2_P4_266	0
E1B2_P4_268	2
E1B2_P4_269	3
E1B2_P4_270	1
E1B2_P4_271	3
E1B2_P4_272	1
E1B2_P4_273	3
E1B2_P4_274	3
E1B2_P4_275	7
E1B2_P4_276	2
E1B2_P4_277	2
E1B2_P4_278	6
E1B2_P4_279	4
E1B2_P4_280	7
E1B2_P4_281	0
E1B2_P4_282	1
E1B2_P4_283	0
E1B2_P4_285	3
E1B2_P4_287	0
E1B2_P4_288	1
E1B2_P4_289	4
E1B2_P4_290	2
E1B2_P4_291	2
E1B2_P4_292	1
E1B2_P4_293	1
E1B2_P4_295	4
E1B2_P4_296	2
E1B2_P4_297	1
E1B2_P4_298	7
E1B2_P4_299	2
E1B2_P4_301	2
E1B2_P4_303	1
E1B2_P4_304	4
E1B2_P4_305	2
E1B2_P4_306	6
E1B2_P4_307	1
E1B2_P4_309	1
E1B2_P4_310	4
E1B2_P4_311	1
E1B2_P4_312	3
E1B2_P4_313	3
E1B2_P4_314	3
E1B2_P4_316	7
E1B2_P4_317	3
E1B2_P4_318	7
E1B2_P4_319	1
E1B2_P4_320	1
E1B2_P4_321	1
E1B2_P4_322	1
E1B2_P4_323	1
E1B2_P4_325	1
E1B2_P4_326	3
E1B2_P4_327	3
E1B2_P4_328	3
E1B2_P4_329	0
E1B2_P4_330	3
E1B2_P4_331	0
E1B2_P4_332	2
E1B2_P4_333	3
E1B2_P4_334	1
E1B2_P4_335	1
E1B2_P4_336	1
E1B2_P4_338	3
E1B2_P4_339	2
E1B2_P4_340	2
E1B2_P4_341	6
E1B2_P4_344	6
E1B2_P4_345	2
E1B2_P4_346	2
E1B2_P4_347	0
E1B2_P4_348	2
E1B2_P4_349	1
E1B2_P4_350	0
E1B2_P4_351	0
E1B2_P4_354	1
E1B2_P4_356	2
E1B2_P4_357	2
E1B2_P4_358	4
E1B2_P4_359	2
E1B2_P4_360	1
E1B2_P4_361	2
E1B2_P4_362	3
E1B2_P4_363	2
E1B2_P4_364	1
E1B2_P4_365	2
E1B2_P4_367	0
E1B2_P4_368	1
E1B2_P4_369	2
E1B2_P4_370	1
E1B2_P4_371	3
E1B2_P4_372	1
E1B2_P4_373	0
E1B2_P4_374	1
E1B2_P4_376	0
E1B2_P4_377	4
E1B2_P4_378	4
E1B2_P4_379	0
E1B2_P4_381	0
E1B2_P4_382	1
E1B2_P4_383	0
E1B2_P4_384	3
E1B2_P4_385	3
E1B2_P4_388	7
E1B2_P4_389	3
E1B2_P4_390	3
E1B2_P4_391	1
E1B2_P4_394	4
E1B2_P4_395	1
E1B2_P4_396	3
E1B2_P4_397	2
E1B2_P4_398	0
E1B2_P4_399	1
E1B2_P4_400	1
E1B2_P4_401	1
E1B2_P4_402	0
E1B2_P4_403	1
E1B2_P4_404	3
E1B2_P4_405	2
E1B2_P4_406	2
E1B2_P4_407	4
E1B2_P4_408	0
E1B2_P4_409	0
E1B2_P4_411	3
E1B2_P4_412	3
E1B2_P4_413	1
E1B2_P4_414	2
E1B2_P4_415	3
E1B2_P4_416	3
E1B2_P4_417	0
E1B2_P4_418	1
E1B2_P4_419	1
E1B2_P4_420	3
E1B2_P4_421	3
E1B2_P4_422	0
E1B2_P4_424	4
E1B2_P4_425	1
E1B2_P4_426	2
E1B2_P4_427	2
E1B2_P4_428	4
E1B2_P4_429	2
E1B2_P4_430	1
E1B2_P4_431	1
E1B2_P4_432	3
E1B2_P4_433	2
E1B2_P4_434	0
E1B2_P4_435	0
E1B2_P4_436	1
E1B2_P4_437	3
E1B2_P4_438	6
E1B2_P4_439	2
E1B2_P4_440	2
E1B2_P4_441	4
E1B2_P4_442	3
E1B2_P4_444	3
E1B2_P4_445	1
E1B2_P4_446	1
E1B2_P4_447	4
E1B2_P4_448	3
E1B2_P4_449	3
E1B2_P4_450	3
E1B2_P4_451	4
E1B2_P4_452	3
E1B2_P4_453	1
E1B2_P4_454	3
E1B2_P4_455	0
E1B2_P4_456	3
E1B2_P4_457	1
E1B2_P4_458	3
E1B2_P4_459	2
E1B2_P4_460	2
E1B2_P4_461	2
E1B2_P4_462	3
E1B2_P4_463	0
E1B2_P4_464	2
E1B2_P4_465	1
E1B2_P4_466	2
E1B2_P4_467	6
E1B2_P4_468	2
E1B2_P4_469	2
E1B2_P4_470	3
E1B2_P4_471	0
E1B2_P4_472	0
E1B2_P4_473	2
E1B2_P4_474	1
E1B2_P4_475	3
E1B2_P4_477	3
E1B2_P4_478	1
E1B2_P4_479	6
E1B2_P4_482	2
E1B2_P4_483	2
E1B2_P4_484	0
E1B2_P4_486	2
E1B2_P4_487	0
E1B2_P4_489	6
E1B2_P4_490	1
E1B2_P4_491	3
E1B2_P4_492	2
E1B2_P4_494	2
E1B2_P4_495	2
E1B2_P4_496	2
E1B2_P4_497	4
E1B2_P4_498	1
E1B2_P4_500	4
E1B2_P4_501	4
E1B2_P4_502	1
E1B2_P4_503	1
E1B2_P4_504	0
E1B2_P4_506	4
E1B2_P4_508	3
E1B2_P4_509	1
E1B2_P4_510	2
E1B2_P4_511	2
E1B2_P4_512	3
E1B2_P4_514	1
E1B2_P4_515	1
E1B2_P4_516	2
E1B2_P4_517	6
E1B2_P4_518	7
E1B2_P4_519	3
E1B2_P4_520	1
E1B2_P4_521	0
E1B2_P4_522	2
E1B2_P4_523	3
E1B2_P4_524	2
E1B2_P4_525	0
E1B2_P4_526	1
E1B2_P4_527	1
E1B2_P4_528	4
E1B2_P4_529	4
E1B2_P4_530	4
E1B2_P4_531	1
E1B2_P4_532	2
E1B2_P4_533	2
E1B2_P4_534	2
E1B2_P4_535	0
E1B2_P4_536	1
E1B2_P4_537	1
E1B2_P4_538	0
E1B2_P4_539	2
E1B2_P4_540	3
E1B2_P4_541	3
E1B2_P4_542	1
[truncated: 16,526 more rows]
