# Supplementary material for: Multiplexed in situ hybridization reveals distinct lineage identities for major and minor vein initiation during maize leaf development
Source: Proc Natl Acad Sci U S A. 2024 Jul 3;121(28):e2402514121. doi: 10.1073/pnas.2402514121 (PMC11252972; doi:10.1073/pnas.2402514121)
Supplement: Supplementary file 4 — Dataset S03 (CSV) [file pnas.2402514121.sd03.csv]

	Gene.ID	E1B2_P5_0	E1B2_P5_1	E1B2_P5_2	E1B2_P5_3	E1B2_P5_4	E1B2_P5_5	E1B2_P5_6	E1B2_P5_7	E1B2_P5_8	E1B2_P5_9	E1B2_P5_10	E1B2_P5_11	E1B2_P5_12	E1B2_P5_13	E1B2_P5_14	E1B2_P5_15	E1B2_P5_16	E1B2_P5_17	E1B2_P5_18	E1B2_P5_19	E1B2_P5_20	E1B2_P5_21	E1B2_P5_22	E1B2_P5_23	E1B2_P5_24	E1B2_P5_25	E1B2_P5_26	E1B2_P5_27	E1B2_P5_28	E1B2_P5_29	E1B2_P5_30	E1B2_P5_31	E1B2_P5_32	E1B2_P5_33	E1B2_P5_34	E1B2_P5_35	E1B2_P5_36	E1B2_P5_37	E1B2_P5_38	E1B2_P5_39	E1B2_P5_40	E1B2_P5_41	E1B2_P5_42	E1B2_P5_43	E1B2_P5_44	E1B2_P5_45	E1B2_P5_46	E1B2_P5_47
1	SHR1	0	0	0	0	0	0	0	0	0	0	0	0	0	0	0	0	0	0	0	0	0	0	1	0	0	0	0	0	0	3	0	1	0	0	0	0	0	0	0	0	0	0	0	0	0	0	0	0
2	SHR2	0	0	0	0	0	0	0	0	0	2	0	0	0	0	0	0	0	0	0	0	0	0	3	0	0	0	0	0	0	0	1	0	0	0	0	0	0	0	0	1	0	0	1	0	1	0	0	0
3	SCR1	0	0	0	0	0	0	0	0	0	0	0	0	0	0	0	0	0	0	0	0	0	0	0	0	0	0	0	0	0	0	0	0	0	0	0	0	0	0	0	0	0	0	0	0	0	0	0	0
4	TML1	0	0	0	0	0	0	0	0	0	0	0	0	0	0	0	0	0	0	0	0	0	0	0	0	0	0	0	0	0	0	0	0	0	0	0	0	0	0	0	0	0	0	1	0	0	0	0	4
5	TML2	0	0	0	0	0	0	0	0	0	0	0	0	0	0	0	0	0	0	0	0	0	0	1	0	0	0	0	0	0	1	0	0	0	1	0	0	0	0	0	0	0	0	0	0	0	0	0	1
6	PIN1a	0	0	0	0	0	0	0	0	0	0	0	0	0	0	0	0	0	0	0	0	0	0	0	0	0	0	0	0	0	0	0	0	0	0	0	0	0	0	0	1	0	0	0	1	0	0	0	0
7	SCR1h	1	0	1	0	1	2	0	0	0	0	1	4	2	0	1	0	5	1	2	4	0	0	0	2	1	2	0	0	1	1	0	0	2	0	14	0	0	0	1	0	1	1	0	0	0	0	0	0
8	SHR2h	0	0	0	0	0	0	0	0	0	0	0	0	0	0	0	0	0	0	0	0	0	0	0	0	0	0	0	0	0	0	0	0	0	0	0	0	0	0	0	0	0	0	0	0	0	0	0	0
9	RVN1	0	0	0	0	0	0	0	0	0	0	0	0	0	0	0	0	0	0	0	0	3	0	0	0	0	0	0	0	0	0	0	1	0	0	0	0	0	0	0	0	2	0	1	0	0	0	0	0
10	RVN1h	0	0	0	0	0	0	0	0	0	0	0	0	0	0	0	0	0	0	0	0	6	0	0	0	0	0	0	0	0	0	0	0	0	0	1	0	0	0	0	0	0	0	0	0	0	0	0	0
11	KN1	0	0	0	0	0	0	0	0	0	0	0	0	0	0	0	0	0	0	0	0	0	0	0	0	0	0	0	0	0	0	0	0	0	0	0	0	0	0	0	0	0	0	0	0	0	0	0	0
12	CYC3	0	1	0	0	0	0	5	0	7	3	24	2	2	0	1	0	2	0	0	0	0	0	0	0	0	0	0	0	0	0	0	0	2	0	2	0	0	0	3	4	0	0	2	3	0	0	0	4
13	CYC4	0	0	0	0	0	0	2	0	0	0	5	1	0	0	0	0	0	0	0	0	0	0	0	0	0	0	0	0	0	0	0	0	0	0	0	0	1	0	2	1	0	0	1	1	0	0	0	0
14	ANT4	0	0	0	0	0	1	0	1	0	0	0	0	0	0	0	0	0	0	0	0	0	0	1	0	0	0	0	0	0	0	0	0	0	0	0	2	0	0	0	0	0	3	0	0	1	0	0	1
15	PIN1d	0	0	0	0	0	0	0	0	0	0	0	0	0	0	0	0	0	0	0	0	0	0	0	0	0	0	0	0	0	0	0	0	0	0	0	0	0	0	0	0	0	0	0	0	0	0	0	0
16	LAX1	0	0	0	0	0	1	0	1	0	1	0	0	0	0	0	0	1	0	0	1	1	0	0	0	0	0	0	0	0	0	0	0	0	0	0	0	0	0	0	0	0	0	0	1	0	0	0	1
17	LAX2	0	0	0	0	0	0	0	0	0	0	0	0	0	0	0	0	0	0	0	0	0	1	0	0	0	0	0	0	0	0	0	0	0	0	0	0	0	0	0	0	0	0	0	0	0	0	0	0
18	LAX3	0	0	1	0	0	0	0	0	1	0	2	0	0	0	0	0	0	0	0	0	1	0	0	0	0	0	0	0	0	0	0	0	0	0	0	0	0	0	0	0	0	2	0	0	0	0	0	0
19	LAX5	0	0	0	0	0	0	0	0	0	0	0	0	0	0	0	0	0	0	0	0	0	0	0	0	0	0	0	0	0	0	0	0	0	0	0	0	0	0	0	0	0	0	0	0	0	0	0	0
20	HB52	0	0	0	2	0	0	0	3	1	0	0	1	0	0	0	0	0	0	0	1	2	3	0	1	0	0	1	0	0	1	1	0	0	0	1	2	0	2	0	0	0	0	0	0	0	0	0	0
21	ARF4	0	0	0	0	0	0	0	0	0	0	0	0	0	0	0	0	0	0	0	0	0	0	0	0	0	0	0	0	0	0	0	0	0	0	0	0	0	0	0	0	0	0	0	0	0	0	0	0
22	ARF29	0	0	0	0	0	0	0	0	0	0	0	0	0	0	0	0	0	0	0	0	0	0	0	0	0	0	0	0	0	0	0	0	0	0	0	0	0	0	0	0	0	0	0	0	0	0	0	0
23	ARF16	0	0	2	1	0	2	4	2	0	2	4	3	4	0	0	0	3	1	2	1	10	3	2	0	0	2	0	2	0	2	1	2	2	1	8	1	4	1	1	0	5	1	0	3	0	0	2	4
24	ARF34	3	6	8	4	1	9	1	6	4	1	7	7	3	0	0	0	13	0	1	5	8	0	4	0	0	2	0	1	0	0	5	0	4	2	21	6	2	1	0	1	7	6	2	3	0	0	4	6
25	ARF23	3	1	5	12	0	0	2	3	2	0	4	0	0	0	0	0	0	0	1	1	1	1	0	0	0	4	0	0	0	0	7	0	0	0	1	1	1	0	0	1	1	2	0	1	0	0	1	0
26	MYB67	0	0	1	0	0	3	0	0	6	0	5	1	0	0	0	0	4	0	1	1	1	0	0	0	0	2	0	0	0	0	0	0	0	2	0	3	0	0	0	0	0	0	0	0	0	0	0	0
27	CYC7	3	4	2	0	1	0	96	0	16	2	128	15	1	0	0	0	1	0	5	0	3	2	0	2	0	1	0	1	1	0	0	8	3	0	18	0	7	4	11	0	0	1	27	8	0	0	0	25
[truncated: 5,000 more columns]
