# Supplementary material for: Multiplexed in situ hybridization reveals distinct lineage identities for major and minor vein initiation during maize leaf development
Source: Proc Natl Acad Sci U S A. 2024 Jul 3;121(28):e2402514121. doi: 10.1073/pnas.2402514121 (PMC11252972; doi:10.1073/pnas.2402514121)
Supplement: Supplementary file 5 — Dataset S04 (CSV) [file pnas.2402514121.sd04.csv]

	E1B2_P5_0	E1B2_P5_1	E1B2_P5_2	E1B2_P5_3	E1B2_P5_4	E1B2_P5_5	E1B2_P5_6	E1B2_P5_7	E1B2_P5_8	E1B2_P5_9	E1B2_P5_10	E1B2_P5_11	E1B2_P5_12	E1B2_P5_16	E1B2_P5_18	E1B2_P5_19	E1B2_P5_20	E1B2_P5_21	E1B2_P5_22	E1B2_P5_23	E1B2_P5_25	E1B2_P5_27	E1B2_P5_29	E1B2_P5_30	E1B2_P5_31	E1B2_P5_32	E1B2_P5_33	E1B2_P5_34	E1B2_P5_35	E1B2_P5_36	E1B2_P5_37	E1B2_P5_38	E1B2_P5_39	E1B2_P5_40	E1B2_P5_41	E1B2_P5_42	E1B2_P5_43	E1B2_P5_46	E1B2_P5_47	E1B2_P5_48	E1B2_P5_49	E1B2_P5_50	E1B2_P5_51	E1B2_P5_52	E1B2_P5_53	E1B2_P5_54	E1B2_P5_55	E1B2_P5_56	E1B2_P5_57
SHR1	-0.39091429696141	-0.39091429696141	-0.39091429696141	-0.39091429696141	-0.39091429696141	-0.39091429696141	-0.39091429696141	-0.39091429696141	-0.39091429696141	-0.39091429696141	-0.39091429696141	-0.39091429696141	-0.39091429696141	-0.39091429696141	-0.39091429696141	-0.39091429696141	-0.39091429696141	-0.39091429696141	1.07231973750458	-0.39091429696141	-0.39091429696141	-0.39091429696141	5.43063211643385	-0.39091429696141	1.07231973750458	-0.39091429696141	-0.39091429696141	-0.39091429696141	-0.39091429696141	-0.39091429696141	-0.39091429696141	-0.39091429696141	-0.39091429696141	-0.39091429696141	-0.39091429696141	-0.39091429696141	-0.39091429696141	-0.39091429696141	-0.39091429696141	-0.39091429696141	-0.39091429696141	2.75062291580268	-0.39091429696141	-0.39091429696141	1.07231973750458	0.387103815136025	3.2050809640261	-0.39091429696141	-0.39091429696141
SHR2	-0.481480795183847	-0.481480795183847	-0.481480795183847	-0.481480795183847	-0.481480795183847	-0.481480795183847	-0.481480795183847	-0.481480795183847	-0.481480795183847	1.70134574281998	-0.481480795183847	-0.481480795183847	-0.481480795183847	-0.481480795183847	-0.481480795183847	-0.481480795183847	-0.481480795183847	-0.481480795183847	2.43424357381431	-0.481480795183847	-0.481480795183847	-0.481480795183847	-0.481480795183847	0.361817331567513	-0.481480795183847	-0.481480795183847	-0.481480795183847	-0.481480795183847	-0.481480795183847	-0.481480795183847	-0.481480795183847	-0.481480795183847	0.895221427329244	-0.481480795183847	-0.481480795183847	-0.113383612970476	-0.481480795183847	-0.481480795183847	-0.481480795183847	-0.481480795183847	-0.481480795183847	1.76401533942817	-0.481480795183847	-0.481480795183847	1.53274229583921	-0.481480795183847	0.608032155909821	-0.481480795183847	-0.481480795183847
SCR1	-0.184144047736055	-0.184144047736055	-0.184144047736055	-0.184144047736055	-0.184144047736055	-0.184144047736055	-0.184144047736055	-0.184144047736055	-0.184144047736055	-0.184144047736055	-0.184144047736055	-0.184144047736055	-0.184144047736055	-0.184144047736055	-0.184144047736055	-0.184144047736055	-0.184144047736055	-0.184144047736055	-0.184144047736055	-0.184144047736055	-0.184144047736055	-0.184144047736055	-0.184144047736055	-0.184144047736055	-0.184144047736055	-0.184144047736055	-0.184144047736055	-0.184144047736055	-0.184144047736055	-0.184144047736055	-0.184144047736055	-0.184144047736055	-0.184144047736055	-0.184144047736055	-0.184144047736055	-0.184144047736055	-0.184144047736055	-0.184144047736055	-0.184144047736055	-0.184144047736055	-0.184144047736055	-0.184144047736055	-0.184144047736055	0.692135392595569	-0.184144047736055	-0.184144047736055	-0.184144047736055	-0.184144047736055	-0.184144047736055
TML1	-0.245561498702964	-0.245561498702964	-0.245561498702964	-0.245561498702964	-0.245561498702964	-0.245561498702964	-0.245561498702964	-0.245561498702964	-0.245561498702964	-0.245561498702964	-0.245561498702964	-0.245561498702964	-0.245561498702964	-0.245561498702964	-0.245561498702964	-0.245561498702964	-0.245561498702964	-0.245561498702964	-0.245561498702964	-0.245561498702964	-0.245561498702964	-0.245561498702964	-0.245561498702964	-0.245561498702964	-0.245561498702964	-0.245561498702964	-0.245561498702964	-0.245561498702964	-0.245561498702964	-0.245561498702964	-0.245561498702964	-0.245561498702964	-0.245561498702964	-0.245561498702964	-0.245561498702964	0.554588866057737	-0.245561498702964	-0.245561498702964	2.12276465904462	-0.245561498702964	2.5971549692847	-0.245561498702964	-0.245561498702964	-0.245561498702964	-0.245561498702964	-0.245561498702964	0.963278788432335	-0.245561498702964	-0.245561498702964
TML2	-0.156750222630961	-0.156750222630961	-0.156750222630961	-0.156750222630961	-0.156750222630961	-0.156750222630961	-0.156750222630961	-0.156750222630961	-0.156750222630961	-0.156750222630961	-0.156750222630961	-0.156750222630961	-0.156750222630961	-0.156750222630961	-0.156750222630961	-0.156750222630961	-0.156750222630961	-0.156750222630961	4.56359394710249	-0.156750222630961	-0.156750222630961	-0.156750222630961	6.78924750550352	-0.156750222630961	-0.156750222630961	-0.156750222630961	8.93395002892511	-0.156750222630961	-0.156750222630961	-0.156750222630961	-0.156750222630961	-0.156750222630961	-0.156750222630961	-0.156750222630961	-0.156750222630961	-0.156750222630961	-0.156750222630961	-0.156750222630961	1.11153134078034	-0.156750222630961	-0.156750222630961	-0.156750222630961	-0.156750222630961	-0.156750222630961	-0.156750222630961	-0.156750222630961	-0.156750222630961	-0.156750222630961	-0.156750222630961
PIN1a	-0.490336017164411	-0.490336017164411	-0.490336017164411	-0.490336017164411	-0.490336017164411	-0.490336017164411	-0.490336017164411	-0.490336017164411	-0.490336017164411	-0.490336017164411	-0.490336017164411	-0.490336017164411	-0.490336017164411	-0.490336017164411	-0.490336017164411	-0.490336017164411	-0.490336017164411	-0.490336017164411	-0.490336017164411	-0.490336017164411	-0.490336017164411	-0.490336017164411	-0.490336017164411	-0.490336017164411	-0.490336017164411	-0.490336017164411	-0.490336017164411	-0.490336017164411	-0.490336017164411	-0.490336017164411	-0.490336017164411	-0.490336017164411	0.725251611025518	-0.490336017164411	-0.490336017164411	-0.490336017164411	0.0463845476117666	-0.490336017164411	-0.490336017164411	-0.490336017164411	-0.490336017164411	-0.490336017164411	-0.490336017164411	-0.490336017164411	-0.490336017164411	-0.490336017164411	-0.490336017164411	-0.490336017164411	-0.490336017164411
SCR1h	0.771552252506413	-0.49212755808112	0.154761845996626	-0.49212755808112	3.32213475441951	0.904805662937158	-0.49212755808112	-0.49212755808112	-0.49212755808112	-0.49212755808112	-0.418672507402884	0.982568951747398	1.5516950670149	1.61684803711219	1.5516950670149	2.83995060796509	-0.49212755808112	-0.49212755808112	-0.49212755808112	3.96902415849726	1.40518967873472	-0.49212755808112	1.06951092056048	-0.49212755808112	-0.49212755808112	1.40518967873472	-0.49212755808112	2.05845494383198	-0.49212755808112	-0.49212755808112	-0.49212755808112	0.224728249704441	-0.49212755808112	0.311670218517523	0.311670218517523	-0.49212755808112	-0.49212755808112	-0.49212755808112	-0.49212755808112	-0.49212755808112	-0.49212755808112	0.311670218517523	1.78636672834604	1.23971354970593	-0.49212755808112	2.11597608713089	-0.49212755808112	-0.49212755808112	2.46644414157876
SHR2h	-0.152454778707382	-0.152454778707382	-0.152454778707382	-0.152454778707382	-0.152454778707382	-0.152454778707382	-0.152454778707382	-0.152454778707382	-0.152454778707382	-0.152454778707382	-0.152454778707382	-0.152454778707382	-0.152454778707382	-0.152454778707382	-0.152454778707382	-0.152454778707382	-0.152454778707382	-0.152454778707382	-0.152454778707382	-0.152454778707382	-0.152454778707382	-0.152454778707382	-0.152454778707382	-0.152454778707382	-0.152454778707382	-0.152454778707382	-0.152454778707382	-0.152454778707382	-0.152454778707382	-0.152454778707382	-0.152454778707382	-0.152454778707382	-0.152454778707382	-0.152454778707382	-0.152454778707382	-0.152454778707382	-0.152454778707382	-0.152454778707382	-0.152454778707382	-0.152454778707382	-0.152454778707382	3.14302717074597	-0.152454778707382	-0.152454778707382	-0.152454778707382	-0.152454778707382	-0.152454778707382	-0.152454778707382	-0.152454778707382
RVN1	-0.372399559216123	-0.372399559216123	-0.372399559216123	-0.372399559216123	-0.372399559216123	-0.372399559216123	-0.372399559216123	-0.372399559216123	-0.372399559216123	-0.372399559216123	-0.372399559216123	-0.372399559216123	-0.372399559216123	-0.372399559216123	-0.372399559216123	-0.372399559216123	1.23752283907512	-0.372399559216123	-0.372399559216123	-0.372399559216123	-0.372399559216123	-0.372399559216123	-0.372399559216123	-0.372399559216123	1.23752283907512	-0.372399559216123	-0.372399559216123	-0.372399559216123	-0.372399559216123	-0.372399559216123	-0.372399559216123	-0.372399559216123	-0.372399559216123	1.99660509783948	-0.372399559216123	0.194209531435439	-0.372399559216123	-0.372399559216123	-0.372399559216123	-0.372399559216123	0.659277478165835	-0.372399559216123	-0.372399559216123	-0.372399559216123	-0.372399559216123	-0.372399559216123	0.483614417658771	-0.372399559216123	-0.372399559216123
RVN1h	-0.198788558845509	-0.198788558845509	-0.198788558845509	-0.198788558845509	-0.198788558845509	-0.198788558845509	-0.198788558845509	-0.198788558845509	-0.198788558845509	-0.198788558845509	-0.198788558845509	-0.198788558845509	-0.198788558845509	-0.198788558845509	-0.198788558845509	-0.198788558845509	4.14588849404226	-0.198788558845509	-0.198788558845509	-0.198788558845509	-0.198788558845509	-0.198788558845509	-0.198788558845509	-0.198788558845509	-0.198788558845509	-0.198788558845509	-0.198788558845509	0.225048175336097	-0.198788558845509	-0.198788558845509	-0.198788558845509	-0.198788558845509	-0.198788558845509	-0.198788558845509	-0.198788558845509	-0.198788558845509	-0.198788558845509	-0.198788558845509	-0.198788558845509	-0.198788558845509	-0.198788558845509	-0.198788558845509	4.64474420168986	-0.198788558845509	-0.198788558845509	2.15128971130104	-0.198788558845509	-0.198788558845509	-0.198788558845509
KN1	-0.152262670991338	-0.152262670991338	-0.152262670991338	-0.152262670991338	-0.152262670991338	-0.152262670991338	-0.152262670991338	-0.152262670991338	-0.152262670991338	-0.152262670991338	-0.152262670991338	-0.152262670991338	-0.152262670991338	-0.152262670991338	-0.152262670991338	-0.152262670991338	-0.152262670991338	-0.152262670991338	-0.152262670991338	-0.152262670991338	-0.152262670991338	-0.152262670991338	-0.152262670991338	-0.152262670991338	-0.152262670991338	-0.152262670991338	-0.152262670991338	-0.152262670991338	-0.152262670991338	-0.152262670991338	-0.152262670991338	-0.152262670991338	-0.152262670991338	-0.152262670991338	-0.152262670991338	-0.152262670991338	-0.152262670991338	-0.152262670991338	-0.152262670991338	-0.152262670991338	-0.152262670991338	-0.152262670991338	-0.152262670991338	-0.152262670991338	-0.152262670991338	-0.152262670991338	-0.152262670991338	-0.152262670991338	-0.152262670991338
CYC3	-0.486932216213504	0.913366072448748	-0.486932216213504	-0.486932216213504	-0.486932216213504	-0.486932216213504	0.290724223269226	-0.486932216213504	2.54435073042543	3.73205069011572	1.70272053262809	0.513019327269715	2.20983978753517	0.679792652214451	-0.486932216213504	-0.486932216213504	-0.486932216213504	-0.486932216213504	-0.486932216213504	-0.486932216213504	-0.486932216213504	-0.486932216213504	-0.486932216213504	-0.486932216213504	-0.486932216213504	2.01652965158648	-0.486932216213504	0.0353271428838223	-0.486932216213504	-0.486932216213504	-0.486932216213504	2.20983978753517	5.94618824253415	-0.486932216213504	-0.486932216213504	0.485228393228553	1.84911795012322	-0.486932216213504	0.971778111021728	-0.486932216213504	-0.486932216213504	1.57361006248815	-0.486932216213504	-0.486932216213504	0.913366072448748	-0.486932216213504	0.257622246884311	-0.486932216213504	-0.486932216213504
CYC4	-0.355494345691846	-0.355494345691846	-0.355494345691846	-0.355494345691846	-0.355494345691846	-0.355494345691846	0.154858064421278	-0.355494345691846	-0.355494345691846	-0.355494345691846	0.420548512549254	0.465542632336568	-0.355494345691846	-0.355494345691846	-0.355494345691846	-0.355494345691846	-0.355494345691846	-0.355494345691846	-0.355494345691846	-0.355494345691846	-0.355494345691846	-0.355494345691846	-0.355494345691846	-0.355494345691846	-0.355494345691846	-0.355494345691846	-0.355494345691846	-0.355494345691846	-0.355494345691846	1.47248133202462	-0.355494345691846	2.62871503220248	2.62871503220248	-0.355494345691846	-0.355494345691846	0.442411726641218	0.962128921911494	-0.355494345691846	-0.355494345691846	-0.355494345691846	-0.355494345691846	1.36162485998341	-0.355494345691846	-0.355494345691846	-0.355494345691846	-0.355494345691846	-0.355494345691846	1.31109176459914	-0.355494345691846
ANT4	-0.558806061865601	-0.558806061865601	-0.558806061865601	-0.558806061865601	-0.558806061865601	0.222782354904192	-0.558806061865601	0.317575247725105	-0.558806061865601	-0.558806061865601	-0.558806061865601	-0.558806061865601	-0.558806061865601	-0.558806061865601	-0.558806061865601	-0.558806061865601	-0.558806061865601	-0.558806061865601	0.598280462921649	-0.558806061865601	-0.558806061865601	-0.558806061865601	-0.558806061865601	-0.558806061865601	-0.558806061865601	-0.558806061865601	-0.558806061865601	-0.558806061865601	1.25053535500381	-0.558806061865601	-0.558806061865601	-0.558806061865601	-0.558806061865601	-0.558806061865601	1.92543794174906	-0.558806061865601	-0.558806061865601	-0.558806061865601	-0.24791527638667	-0.558806061865601	-0.558806061865601	-0.558806061865601	-0.558806061865601	-0.558806061865601	0.598280462921649	-0.558806061865601	-0.558806061865601	-0.558806061865601	-0.558806061865601
PIN1d	-0.335792010056681	-0.335792010056681	-0.335792010056681	-0.335792010056681	-0.335792010056681	-0.335792010056681	-0.335792010056681	-0.335792010056681	-0.335792010056681	-0.335792010056681	-0.335792010056681	-0.335792010056681	-0.335792010056681	-0.335792010056681	-0.335792010056681	-0.335792010056681	-0.335792010056681	-0.335792010056681	-0.335792010056681	-0.335792010056681	-0.335792010056681	-0.335792010056681	-0.335792010056681	-0.335792010056681	-0.335792010056681	-0.335792010056681	-0.335792010056681	-0.335792010056681	-0.335792010056681	-0.335792010056681	-0.335792010056681	-0.335792010056681	-0.335792010056681	-0.335792010056681	-0.335792010056681	-0.335792010056681	-0.335792010056681	-0.335792010056681	-0.335792010056681	-0.335792010056681	-0.335792010056681	-0.335792010056681	-0.335792010056681	-0.335792010056681	-0.335792010056681	-0.335792010056681	-0.335792010056681	-0.335792010056681	-0.335792010056681
LAX1	-0.521992188665154	-0.521992188665154	-0.521992188665154	-0.521992188665154	-0.521992188665154	0.181037939222571	-0.521992188665154	0.266303096859064	-0.521992188665154	0.609407170420022	-0.521992188665154	-0.521992188665154	-0.521992188665154	-0.0811740432124016	-0.521992188665154	0.375114526369203	-0.165726342651494	-0.521992188665154	-0.521992188665154	-0.521992188665154	-0.521992188665154	-0.521992188665154	-0.521992188665154	-0.521992188665154	-0.521992188665154	-0.521992188665154	-0.521992188665154	-0.521992188665154	-0.521992188665154	-0.521992188665154	-0.521992188665154	-0.521992188665154	-0.521992188665154	-0.521992188665154	-0.521992188665154	-0.521992188665154	0.0829024549424637	-0.521992188665154	-0.242349369011208	-0.521992188665154	0.144968873246997	-0.521992188665154	-0.521992188665154	-0.521992188665154	-0.521992188665154	-0.521992188665154	-0.521992188665154	-0.521992188665154	-0.521992188665154
LAX2	-0.280266597700333	-0.280266597700333	-0.280266597700333	-0.280266597700333	-0.280266597700333	-0.280266597700333	-0.280266597700333	-0.280266597700333	-0.280266597700333	-0.280266597700333	-0.280266597700333	-0.280266597700333	-0.280266597700333	-0.280266597700333	-0.280266597700333	-0.280266597700333	-0.280266597700333	1.18160344658225	-0.280266597700333	-0.280266597700333	-0.280266597700333	-0.280266597700333	-0.280266597700333	-0.280266597700333	-0.280266597700333	-0.280266597700333	-0.280266597700333	-0.280266597700333	-0.280266597700333	-0.280266597700333	-0.280266597700333	-0.280266597700333	-0.280266597700333	-0.280266597700333	-0.280266597700333	-0.280266597700333	-0.280266597700333	-0.280266597700333	-0.280266597700333	-0.280266597700333	-0.280266597700333	-0.280266597700333	-0.280266597700333	-0.280266597700333	0.947430557539965	0.372513887477514	-0.280266597700333	0.177618936155417	-0.280266597700333
LAX3	-0.27740704638418	-0.27740704638418	0.701993634075296	-0.27740704638418	-0.27740704638418	-0.27740704638418	-0.27740704638418	-0.27740704638418	0.257924198828031	-0.27740704638418	-0.0555955959753416	-0.27740704638418	-0.27740704638418	-0.27740704638418	-0.27740704638418	-0.27740704638418	0.272592618928348	-0.27740704638418	-0.27740704638418	-0.27740704638418	-0.27740704638418	-0.27740704638418	-0.27740704638418	-0.27740704638418	-0.27740704638418	-0.27740704638418	-0.27740704638418	-0.27740704638418	-0.27740704638418	-0.27740704638418	-0.27740704638418	-0.27740704638418	-0.27740704638418	-0.27740704638418	2.08693804718527	-0.27740704638418	-0.27740704638418	-0.27740704638418	-0.27740704638418	-0.27740704638418	-0.27740704638418	-0.27740704638418	-0.27740704638418	-0.27740704638418	-0.27740704638418	-0.27740704638418	-0.27740704638418	-0.27740704638418	-0.27740704638418
LAX5	-0.0680534093041627	-0.0680534093041627	-0.0680534093041627	-0.0680534093041627	-0.0680534093041627	-0.0680534093041627	-0.0680534093041627	-0.0680534093041627	-0.0680534093041627	-0.0680534093041627	-0.0680534093041627	-0.0680534093041627	-0.0680534093041627	-0.0680534093041627	-0.0680534093041627	-0.0680534093041627	-0.0680534093041627	-0.0680534093041627	-0.0680534093041627	-0.0680534093041627	-0.0680534093041627	-0.0680534093041627	-0.0680534093041627	-0.0680534093041627	-0.0680534093041627	-0.0680534093041627	-0.0680534093041627	-0.0680534093041627	-0.0680534093041627	-0.0680534093041627	-0.0680534093041627	-0.0680534093041627	-0.0680534093041627	-0.0680534093041627	-0.0680534093041627	-0.0680534093041627	-0.0680534093041627	-0.0680534093041627	-0.0680534093041627	-0.0680534093041627	-0.0680534093041627	-0.0680534093041627	-0.0680534093041627	-0.0680534093041627	-0.0680534093041627	-0.0680534093041627	-0.0680534093041627	-0.0680534093041627	-0.0680534093041627
HB52	-0.687722823890005	-0.687722823890005	-0.687722823890005	0.235376336633305	-0.687722823890005	-0.687722823890005	-0.687722823890005	0.897302615797369	-0.441753741195332	-0.687722823890005	-0.687722823890005	-0.420362249633843	-0.687722823890005	-0.687722823890005	-0.687722823890005	-0.0513812878365006	-0.189044947585364	1.73213991639856	-0.687722823890005	0.993882492796573	-0.687722823890005	-0.687722823890005	0.398624739492728	-0.0924650705861605	-0.687722823890005	-0.687722823890005	-0.687722823890005	-0.549024060164165	0.466693638681784	-0.687722823890005	1.37039574899145	-0.687722823890005	-0.687722823890005	-0.687722823890005	-0.687722823890005	-0.687722823890005	-0.687722823890005	-0.687722823890005	-0.687722823890005	-0.687722823890005	-0.687722823890005	-0.128564114622061	-0.128564114622061	-0.687722823890005	0.734054212937947	-0.687722823890005	-0.295182988550298	-0.412380168670769	-0.687722823890005
ARF4	-0.404324424407416	-0.404324424407416	-0.404324424407416	-0.404324424407416	-0.404324424407416	-0.404324424407416	-0.404324424407416	-0.404324424407416	-0.404324424407416	-0.404324424407416	-0.404324424407416	-0.404324424407416	-0.404324424407416	-0.404324424407416	-0.404324424407416	-0.404324424407416	-0.404324424407416	-0.404324424407416	-0.404324424407416	-0.404324424407416	-0.404324424407416	-0.404324424407416	-0.404324424407416	-0.404324424407416	-0.404324424407416	-0.404324424407416	-0.404324424407416	-0.404324424407416	-0.404324424407416	-0.404324424407416	-0.404324424407416	-0.404324424407416	-0.404324424407416	-0.404324424407416	-0.404324424407416	-0.404324424407416	-0.404324424407416	-0.404324424407416	-0.404324424407416	-0.404324424407416	-0.404324424407416	-0.404324424407416	-0.404324424407416	-0.404324424407416	1.98278709533738	0.254735567860225	0.254735567860225	-0.404324424407416	-0.404324424407416
ARF29	-0.124599079546392	-0.124599079546392	-0.124599079546392	-0.124599079546392	-0.124599079546392	-0.124599079546392	-0.124599079546392	-0.124599079546392	-0.124599079546392	-0.124599079546392	-0.124599079546392	-0.124599079546392	-0.124599079546392	-0.124599079546392	-0.124599079546392	-0.124599079546392	-0.124599079546392	-0.124599079546392	-0.124599079546392	-0.124599079546392	-0.124599079546392	-0.124599079546392	-0.124599079546392	-0.124599079546392	-0.124599079546392	-0.124599079546392	-0.124599079546392	-0.124599079546392	-0.124599079546392	-0.124599079546392	-0.124599079546392	-0.124599079546392	-0.124599079546392	-0.124599079546392	-0.124599079546392	-0.124599079546392	-0.124599079546392	-0.124599079546392	-0.124599079546392	-0.124599079546392	-0.124599079546392	-0.124599079546392	-0.124599079546392	-0.124599079546392	-0.124599079546392	-0.124599079546392	-0.124599079546392	-0.124599079546392	-0.124599079546392
ARF16	-0.922488420931364	-0.922488420931364	-0.0152201349592753	-0.434221801600707	-0.922488420931364	0.0804501386879926	-0.58248398859131	0.198701499137462	-0.922488420931364	0.667718137991836	-0.713268744006793	-0.117577165281666	1.81598947633079	0.0145736674584277	0.544889180867711	-0.265737543042257	1.41085973568139	1.57498642396392	0.544889180867711	-0.922488420931364	0.439704551504328	2.93717939639962	1.20164005875682	-0.308139003357391	0.544889180867711	0.439704551504328	0.544889180867711	0.166596537502285	-0.308139003357391	1.32772285700013	0.198701499137462	-0.407816480642664	-0.922488420931364	1.66607910093654	-0.345395849749297	-0.922488420931364	0.348611874531716	1.46980179460054	-0.128769538236579	0.439704551504328	0.030217240579011	0.198701499137462	-0.922488420931364	-0.280507308769526	-0.922488420931364	0.603831239786864	0.244576826970528	-0.638314718147413	1.20164005875682
ARF34	1.03735955923634	2.15204819392069	1.61462599734823	0.481895589139109	1.23457344070075	2.15204819392069	-0.93584135115409	1.47427026787212	-0.206707494360814	-0.328557410627691	-0.709150925797353	0.451955005562325	0.731848549769787	1.87870322701108	-0.38284008491456	1.37244486709822	0.556795514652184	-1.00633533667625	1.23457344070075	-1.00633533667625	0.108353298008092	0.731848549769787	-1.00633533667625	1.23457344070075	-1.00633533667625	1.08331563493556	1.23457344070075	1.1455492461555	1.61462599734823	-0.0313729997487898	-0.0888605834563163	-1.00633533667625	-0.185626203450152	1.82052870541017	1.47427026787212	-0.573472189699235	0.0338117508271642	2.51441735537554	-0.0513205964040402	1.52855294215899	-1.00633533667625	-1.00633533667625	2.15204819392069	0.622391963240286	-0.38284008491456	1.3187854202063	1.3187854202063	-0.773794717851126	0.332297779594803
ARF23	3.15061654129851	0.655900166482557	2.61395726163897	6.25918777772987	-0.439328818115491	-0.439328818115491	-0.192780568321622	1.91210815680991	0.280998422760087	-0.439328818115491	-0.138590170113231	-0.439328818115491	-0.439328818115491	-0.439328818115491	0.655900166482557	0.504704620775032	-0.0644270743930213	0.864805868016074	-0.439328818115491	-0.439328818115491	3.23134277936039	-0.439328818115491	-0.439328818115491	4.80117625397937	-0.439328818115491	-0.439328818115491	-0.439328818115491	-0.233564675007662	0.443755488093346	0.443755488093346	-0.439328818115491	-0.439328818115491	1.00232519303185	0.39020137799514	1.17230325049163	-0.439328818115491	0.197207238299477	1.38778892698387	-0.439328818115491	4.01344465185688	-0.439328818115491	-0.439328818115491	0.39020137799514	0.77774476202533	-0.439328818115491	-0.439328818115491	-0.439328818115491	-0.439328818115491	1.91210815680991
MYB67	-0.339822626187578	-0.339822626187578	0.478096817515623	-0.339822626187578	-0.339822626187578	2.24436294557926	-0.339822626187578	-0.339822626187578	2.17951171115448	-0.339822626187578	0.119494412553221	0.146125114249643	-0.339822626187578	1.82628583708887	1.00201518164366	0.816775471538206	0.119494412553221	-0.339822626187578	-0.339822626187578	-0.339822626187578	2.0591232354738	-0.339822626187578	-0.339822626187578	-0.339822626187578	-0.339822626187578	-0.339822626187578	4.4828863084662	-0.339822626187578	2.71662018040257	-0.339822626187578	-0.339822626187578	-0.339822626187578	-0.339822626187578	-0.339822626187578	-0.339822626187578	-0.339822626187578	-0.339822626187578	-0.339822626187578	-0.339822626187578	-0.339822626187578	-0.339822626187578	-0.339822626187578	-0.339822626187578	4.67669220332244	-0.339822626187578	-0.339822626187578	-0.339822626187578	0.160633140419113	-0.339822626187578
CYC7	0.617270195771576	0.74858647402089	-0.249191888067792	-0.743538716945835	0.74858647402089	-0.743538716945835	2.51058509542964	-0.743538716945835	1.12043214214568	0.122923366893534	2.04246909118985	1.15199731583037	-0.328379929138896	-0.567700998463662	1.06302916637982	-0.743538716945835	-0.328379929138896	0.202111407964637	-0.743538716945835	1.00164719625555	-0.35916171646186	0.413843497663719	-0.743538716945835	-0.743538716945835	1.90596868863044	0.333427686213951	-0.743538716945835	0.507300367377508	-0.743538716945835	1.24293330289893	1.35949362257419	1.73013097014827	-0.743538716945835	-0.743538716945835	-0.42909602458691	2.22215452197047	0.930595181857358	-0.743538716945835	1.50769558890213	-0.35916171646186	1.96028034656935	-0.132631568392534	-0.743538716945835	-0.282193373361312	-0.328379929138896	-0.522794086420552	-0.743538716945835	2.27009823617831	-0.132631568392534
[truncated: 5,000 more columns]
